# Supplementary material for: Vadimezan: 2-(5,6-dimethyl-9-oxo-9H-xanthen-4-yl)acetic acid
Source: Acta Crystallogr Sect E Struct Rep Online. 2010 Jul 21;66(Pt 8):o2082–3. doi: 10.1107/S1600536810028394 (PMC3007383; doi:10.1107/S1600536810028394)
Supplement: Supplementary file 1 [file e-66-o2082-sup1.cif]

##############################################################################
###                                                                        ###
###        Electronic paper (Acta Crystallographica Section E)             ###
###                                                                        ###
##############################################################################
#                                                                            #
# This CIF contains the data in a paper accepted for publication in Acta     #
# Crystallographica Section E. It conforms to the requirements of Notes      #
# for Authors for Section E, and has been peer reviewed under the auspices   #
# of the IUCr Commission on Journals.                                        #
#                                                                            #
# Full details of the Crystallographic Information File format               #
# are given in the paper "The Crystallographic Information File (CIF):       #
# a New Standard Archive File for Crystallography" by S. R. Hall, F. H.      #
# Allen and I. D. Brown [Acta Cryst. (1991), A47, 655-685].                  #
#                                                                            #
# The current version of the core CIF dictionary is obtainable from          #
# ftp://ftp.iucr.org/pub/cif_core.dic. The current version number is 2.4.    #
#                                                                            #
# Software is freely available for graphical display of the structure(s) in  #
# this CIF.  For information consult the CIF home page http://www.iucr.org/  #
# cif/home.html                                                              #
#                                                                            #
# This file may be used for bona fide research purposes within the           #
# scientific community so long as proper attribution is given to the journal # 
# article from which it was obtained.                                        #
#                                                                            #
##############################################################################
                                             
data_I
_audit_creation_method     SHELXL-97
_chemical_name_systematic
;
2-(5,6-dimethyl-9-oxo-9<i>H</i>-xanthen-4-yl)acetic acid
;
_chemical_name_common     ?
_chemical_formula_moiety     'C17 H14 O4'
_chemical_formula_sum     'C17 H14 O4'
_chemical_formula_iupac     'C17 H14 O4'
_chemical_formula_weight     282.28
_chemical_melting_point     ?
_symmetry_cell_setting     triclinic
_symmetry_space_group_name_H-M     'P -1'
loop_
    _symmetry_equiv_pos_as_xyz
    'x, y, z'
    '-x, -y, -z'
_cell_length_a     6.7854(19)
_cell_length_b     9.826(3)
_cell_length_c     10.532(3)
_cell_angle_alpha     71.435(7)
_cell_angle_beta     82.741(9)
_cell_angle_gamma     83.142(9)
_cell_volume     658.0(3)
_cell_formula_units_Z     2
_cell_measurement_reflns_used     1944
_cell_measurement_theta_min     3.04
_cell_measurement_theta_max     27.45
_cell_measurement_temperature     163(2)
_exptl_crystal_description     Block
_exptl_crystal_colour     Colorless
_exptl_crystal_size_max     0.50
_exptl_crystal_size_mid     0.50
_exptl_crystal_size_min     0.37
_exptl_crystal_density_diffrn     1.425
_exptl_crystal_density_meas     ?
_exptl_crystal_density_method     'not measured'
_exptl_crystal_F_000     296
_exptl_absorpt_coefficient_mu     0.102
_exptl_absorpt_correction_type     none
_exptl_absorpt_process_details     ?
_exptl_absorpt_correction_T_min     ?
_exptl_absorpt_correction_T_max     ?
_exptl_special_details
;
;
_diffrn_ambient_temperature     163(2)
_diffrn_radiation_type     MoK\a
_diffrn_radiation_wavelength     0.71073
_diffrn_radiation_source     'Rotating Anode'
_diffrn_radiation_monochromator     graphite
_diffrn_measurement_device_type     'Rigaku AFC10/Saturn724+'
_diffrn_measurement_method     'phi and omega scans'
_diffrn_detector_area_resol_mean     28.5714
_diffrn_reflns_number     6284
_diffrn_reflns_av_R_equivalents     0.0178
_diffrn_reflns_av_sigmaI/netI     0.0282
_diffrn_reflns_theta_min     3.43
_diffrn_reflns_theta_max     27.48
_diffrn_reflns_theta_full     27.48
_diffrn_measured_fraction_theta_max     0.978
_diffrn_measured_fraction_theta_full     0.978
_diffrn_reflns_limit_h_min     -8
_diffrn_reflns_limit_h_max     8
_diffrn_reflns_limit_k_min     -11
_diffrn_reflns_limit_k_max     12
_diffrn_reflns_limit_l_min     -13
_diffrn_reflns_limit_l_max     13
_diffrn_standards_number     0
_diffrn_standards_interval_count     0
_diffrn_standards_interval_time     0
_diffrn_standards_decay_%     0
_refine_special_details
;
Refinement of <i>F</i>^2^ against ALL reflections. The weighted <i>R</i>-factor
<i>wR</i> and goodness of fit <i>S</i> are based on <i>F</i>^2^, conventional
<i>R</i>-factors <i>R</i> are based on <i>F</i>, with <i>F</i> set to zero for
negative <i>F</i>^2^. The threshold expression of <i>F</i>^2^ >
\s(<i>F</i>^2^) is used only for calculating <i>R</i>-factors(gt) <i>etc</i>.
and is not relevant to the choice of reflections for refinement.
<i>R</i>-factors based on <i>F</i>^2^ are statistically about twice as large
as those based on <i>F</i>, and <i>R</i>- factors based on ALL data will be
even larger.
;
_reflns_number_total     2955
_reflns_number_gt     2304
_reflns_threshold_expression     I>2sigma(I)
_refine_ls_structure_factor_coef     Fsqd
_refine_ls_matrix_type     full
_refine_ls_R_factor_all     0.0524
_refine_ls_R_factor_gt     0.0401
_refine_ls_wR_factor_gt     0.0897
_refine_ls_wR_factor_ref     0.0940
_refine_ls_goodness_of_fit_ref     1.000
_refine_ls_restrained_S_all     1.000
_refine_ls_number_reflns     2955
_refine_ls_number_parameters     195
_refine_ls_number_restraints     0
_refine_ls_hydrogen_treatment     mixed
_refine_ls_weighting_scheme     calc
_refine_ls_weighting_details
         'calc w=1/[\s^2^(Fo^2^)+(0.0346P)^2^+0.2260P] where P=(Fo^2^+2Fc^2^)/3'
_atom_sites_solution_hydrogens     geom
_atom_sites_solution_primary     direct
_atom_sites_solution_secondary     difmap
_refine_ls_shift/su_max     0.000
_refine_ls_shift/su_mean     0.000
_refine_diff_density_max     0.262
_refine_diff_density_min     -0.172
_refine_ls_extinction_method     none
_refine_ls_extinction_coef     ?
loop_
    _atom_type_symbol
    _atom_type_description
    _atom_type_scat_dispersion_real
    _atom_type_scat_dispersion_imag
    _atom_type_scat_source
    'C' 'C' 0.0033 0.0016
                         'International Tables Vol C Tables 4.2.6.8 and 6.1.1.4'
    'H' 'H' 0.0000 0.0000
                         'International Tables Vol C Tables 4.2.6.8 and 6.1.1.4'
    'O' 'O' 0.0106 0.0060
                         'International Tables Vol C Tables 4.2.6.8 and 6.1.1.4'
_computing_data_collection     'CrystalClear (Rigaku/MSC, 2008)'
_computing_cell_refinement     'CrystalClear (Rigaku/MSC, 2008)'
_computing_data_reduction     'CrystalClear (Rigaku/MSC, 2008)'
_computing_structure_solution     'SHELXS97 (Sheldrick, 2008)'
_computing_structure_refinement     'SHELXL97 (Sheldrick, 2008)'
_computing_molecular_graphics     'SHELXL97 (Sheldrick, 2008)'
_computing_publication_material
                               'publCIF (Westrip, 2010) and PLATON (Spek, 2009)'
loop_
    _atom_site_type_symbol
    _atom_site_label
    _atom_site_fract_x
    _atom_site_fract_y
    _atom_site_fract_z
    _atom_site_U_iso_or_equiv
    _atom_site_adp_type
    _atom_site_calc_flag
    _atom_site_refinement_flags
    _atom_site_occupancy
    _atom_site_disorder_assembly
    _atom_site_disorder_group
    O O1 0.21097(13) 0.40487(9) 0.72385(9) 0.0215(2) Uani d . 1 . .
    O O2 0.36821(16) 0.20951(10) 0.43040(10) 0.0335(3) Uani d . 1 . .
    O O3 0.49314(15) 0.35197(11) 0.95899(10) 0.0312(2) Uani d . 1 . .
    O O4 0.23835(16) 0.47712(12) 1.03729(11) 0.0361(3) Uani d . 1 . .
    C C1 0.3402(2) 0.03641(14) 0.70661(15) 0.0278(3) Uani d . 1 . .
    H H1 0.3796 -0.0144 0.6431 0.033 Uiso calc R 1 . .
    C C2 0.3195(2) -0.03755(15) 0.84129(16) 0.0330(3) Uani d . 1 . .
    H H2 0.3434 -0.1395 0.8710 0.040 Uiso calc R 1 . .
    C C3 0.2632(2) 0.03676(15) 0.93484(15) 0.0306(3) Uani d . 1 . .
    H H3 0.2494 -0.0159 1.0279 0.037 Uiso calc R 1 . .
    C C4 0.2271(2) 0.18497(14) 0.89551(14) 0.0252(3) Uani d . 1 . .
    C C5 0.18653(18) 0.63568(13) 0.56645(13) 0.0208(3) Uani d . 1 . .
    C C6 0.20182(18) 0.72389(13) 0.43318(13) 0.0221(3) Uani d . 1 . .
    C C7 0.25597(19) 0.66243(14) 0.32918(13) 0.0248(3) Uani d . 1 . .
    H H7 0.2664 0.7233 0.2386 0.030 Uiso calc R 1 . .
    C C8 0.29413(19) 0.51639(14) 0.35551(13) 0.0238(3) Uani d . 1 . .
    H H8 0.3301 0.4772 0.2833 0.029 Uiso calc R 1 . .
    C C9 0.32191(19) 0.26831(14) 0.51829(13) 0.0232(3) Uani d . 1 . .
    C C10 0.30347(19) 0.18691(14) 0.66213(13) 0.0223(3) Uani d . 1 . .
    C C11 0.24803(18) 0.25830(13) 0.75729(13) 0.0212(3) Uani d . 1 . .
    C C12 0.22678(17) 0.48664(13) 0.59068(12) 0.0188(3) Uani d . 1 . .
    C C13 0.28044(18) 0.42500(13) 0.48780(13) 0.0202(3) Uani d . 1 . .
    C C14 0.1303(2) 0.69521(15) 0.68242(14) 0.0298(3) Uani d . 1 . .
    H H14A 0.1279 0.6159 0.7671 0.036 Uiso calc PR 0.50 . .
    H H14B -0.0020 0.7477 0.6734 0.036 Uiso calc PR 0.50 . .
    H H14C 0.2284 0.7608 0.6823 0.036 Uiso calc PR 0.50 . .
    H H14D 0.1084 0.8004 0.6481 0.036 Uiso calc PR 0.50 . .
    H H14E 0.2382 0.6686 0.7418 0.036 Uiso calc PR 0.50 . .
    H H14F 0.0078 0.6554 0.7330 0.036 Uiso calc PR 0.50 . .
    C C15 0.1628(2) 0.88493(14) 0.39994(15) 0.0291(3) Uani d . 1 . .
    H H15A 0.0275 0.9087 0.4362 0.035 Uiso calc R 1 . .
    H H15B 0.1761 0.9292 0.3021 0.035 Uiso calc R 1 . .
    H H15C 0.2594 0.9217 0.4399 0.035 Uiso calc R 1 . .
    C C16 0.1661(2) 0.26804(15) 0.99384(14) 0.0293(3) Uani d . 1 . .
    H H16A 0.1462 0.1991 1.0854 0.035 Uiso calc R 1 . .
    H H16B 0.0369 0.3240 0.9720 0.035 Uiso calc R 1 . .
    C C17 0.3156(2) 0.36947(15) 0.99384(13) 0.0260(3) Uani d . 1 . .
    H H4O 0.345(3) 0.541(2) 1.032(2) 0.076(7) Uiso d . 1 . .
loop_
    _atom_site_aniso_label
    _atom_site_aniso_U_11
    _atom_site_aniso_U_22
    _atom_site_aniso_U_33
    _atom_site_aniso_U_12
    _atom_site_aniso_U_13
    _atom_site_aniso_U_23
    O1 0.0261(5) 0.0176(4) 0.0205(5) -0.0008(3) -0.0016(4) -0.0061(4)
    O2 0.0449(6) 0.0277(5) 0.0326(6) 0.0000(4) -0.0035(5) -0.0171(4)
    O3 0.0298(5) 0.0314(5) 0.0339(6) 0.0002(4) -0.0023(4) -0.0133(4)
    O4 0.0322(6) 0.0397(6) 0.0430(6) 0.0003(5) -0.0014(5) -0.0241(5)
    C1 0.0279(7) 0.0212(7) 0.0377(8) -0.0008(5) -0.0081(6) -0.0125(6)
    C2 0.0367(8) 0.0185(7) 0.0426(9) -0.0008(6) -0.0115(7) -0.0053(6)
    C3 0.0334(8) 0.0252(7) 0.0295(7) -0.0046(6) -0.0071(6) -0.0010(6)
    C4 0.0227(7) 0.0253(7) 0.0272(7) -0.0041(5) -0.0031(5) -0.0063(6)
    C5 0.0184(6) 0.0207(6) 0.0249(7) -0.0018(5) -0.0017(5) -0.0094(5)
    C6 0.0185(6) 0.0198(6) 0.0279(7) -0.0021(5) -0.0036(5) -0.0063(5)
    C7 0.0239(7) 0.0266(7) 0.0215(7) -0.0030(5) -0.0030(5) -0.0034(5)
    C8 0.0233(7) 0.0278(7) 0.0226(7) -0.0029(5) -0.0016(5) -0.0108(5)
    C9 0.0211(6) 0.0232(7) 0.0290(7) -0.0019(5) -0.0038(5) -0.0127(6)
    C10 0.0197(6) 0.0206(6) 0.0287(7) -0.0021(5) -0.0052(5) -0.0089(5)
    C11 0.0185(6) 0.0179(6) 0.0273(7) -0.0024(5) -0.0042(5) -0.0060(5)
    C12 0.0159(6) 0.0199(6) 0.0206(6) -0.0030(5) -0.0019(5) -0.0058(5)
    C13 0.0175(6) 0.0209(6) 0.0241(7) -0.0025(5) -0.0030(5) -0.0089(5)
    C14 0.0385(8) 0.0228(7) 0.0289(7) -0.0018(6) 0.0008(6) -0.0108(6)
    C15 0.0318(8) 0.0218(7) 0.0317(8) -0.0016(5) -0.0032(6) -0.0053(6)
    C16 0.0307(7) 0.0295(7) 0.0246(7) -0.0036(6) 0.0015(6) -0.0053(6)
    C17 0.0320(7) 0.0270(7) 0.0165(6) 0.0022(6) -0.0036(5) -0.0045(5)
_geom_special_details
;
All e.s.d.'s (except the e.s.d. in the dihedral angle between two l.s. planes)
are estimated using the full covariance matrix. The cell e.s.d.'s are taken
into account individually in the estimation of e.s.d.'s in distances, angles
and torsion angles; correlations between e.s.d.'s in cell parameters are only
used when they are defined by crystal symmetry. An approximate (isotropic)
treatment of cell e.s.d.'s is used for estimating e.s.d.'s involving l.s.
planes.
;
loop_
    _geom_bond_atom_site_label_1
    _geom_bond_atom_site_label_2
    _geom_bond_site_symmetry_2
    _geom_bond_distance
    _geom_bond_publ_flag
    O1 C11 . 1.3690(15) ?
    O1 C12 . 1.3746(15) ?
    O2 C9 . 1.2301(15) ?
    O3 C17 . 1.2225(17) ?
    O4 C17 . 1.3108(16) ?
    O4 H4O . 1.00(2) ?
    C1 C2 . 1.370(2) ?
    C1 C10 . 1.4032(18) ?
    C1 H1 . 0.9500 ?
    C2 C3 . 1.395(2) ?
    C2 H2 . 0.9500 ?
    C3 C4 . 1.3816(19) ?
    C3 H3 . 0.9500 ?
    C4 C11 . 1.4011(19) ?
    C4 C16 . 1.5030(19) ?
    C5 C6 . 1.3937(18) ?
    C5 C12 . 1.4031(17) ?
    C5 C14 . 1.5045(18) ?
    C6 C7 . 1.4021(19) ?
    C6 C15 . 1.5057(18) ?
    C7 C8 . 1.3708(19) ?
    C7 H7 . 0.9500 ?
    C8 C13 . 1.3953(18) ?
    C8 H8 . 0.9500 ?
    C9 C10 . 1.4680(19) ?
    C9 C13 . 1.4688(18) ?
    C10 C11 . 1.3883(18) ?
    C12 C13 . 1.3925(17) ?
    C14 H14A . 0.9800 ?
    C14 H14B . 0.9800 ?
    C14 H14C . 0.9800 ?
    C14 H14D . 0.9800 ?
    C14 H14E . 0.9800 ?
    C14 H14F . 0.9800 ?
    C15 H15A . 0.9800 ?
    C15 H15B . 0.9800 ?
    C15 H15C . 0.9800 ?
    C16 C17 . 1.505(2) ?
    C16 H16A . 0.9900 ?
    C16 H16B . 0.9900 ?
loop_
    _geom_contact_atom_site_label_1
    _geom_contact_atom_site_label_2
    _geom_contact_distance
    _geom_contact_site_symmetry_1
    _geom_contact_site_symmetry_2
    _geom_contact_publ_flag
    Cg1 Cg2 3.491(3) . 2_666 y
    Cg1 Cg2 3.591(3) . 2_766 y
    Cg2 Cg2 3.735(3) . 2_666 y
    Cg2 Cg2 3.639(3) . 2_766 y
loop_
    _geom_angle_atom_site_label_1
    _geom_angle_atom_site_label_2
    _geom_angle_atom_site_label_3
    _geom_angle_site_symmetry_1
    _geom_angle_site_symmetry_3
    _geom_angle
    _geom_angle_publ_flag
    C11 O1 C12 . . 119.45(10) ?
    C17 O4 H4O . . 109.3(12) ?
    C2 C1 C10 . . 120.21(13) ?
    C2 C1 H1 . . 119.9 ?
    C10 C1 H1 . . 119.9 ?
    C1 C2 C3 . . 120.06(13) ?
    C1 C2 H2 . . 120.0 ?
    C3 C2 H2 . . 120.0 ?
    C4 C3 C2 . . 121.64(13) ?
    C4 C3 H3 . . 119.2 ?
    C2 C3 H3 . . 119.2 ?
    C3 C4 C11 . . 117.33(12) ?
    C3 C4 C16 . . 122.88(13) ?
    C11 C4 C16 . . 119.79(12) ?
    C6 C5 C12 . . 117.71(11) ?
    C6 C5 C14 . . 122.29(11) ?
    C12 C5 C14 . . 120.00(12) ?
    C5 C6 C7 . . 119.79(12) ?
    C5 C6 C15 . . 120.53(11) ?
    C7 C6 C15 . . 119.67(12) ?
    C8 C7 C6 . . 121.37(12) ?
    C8 C7 H7 . . 119.3 ?
    C6 C7 H7 . . 119.3 ?
    C7 C8 C13 . . 120.32(12) ?
    C7 C8 H8 . . 119.8 ?
    C13 C8 H8 . . 119.8 ?
    O2 C9 C10 . . 122.46(12) ?
    O2 C9 C13 . . 122.77(12) ?
    C10 C9 C13 . . 114.77(11) ?
    C11 C10 C1 . . 118.59(12) ?
    C11 C10 C9 . . 120.20(11) ?
    C1 C10 C9 . . 121.21(12) ?
    O1 C11 C10 . . 122.88(12) ?
    O1 C11 C4 . . 114.95(11) ?
    C10 C11 C4 . . 122.17(12) ?
    O1 C12 C13 . . 121.97(11) ?
    O1 C12 C5 . . 115.28(11) ?
    C13 C12 C5 . . 122.75(12) ?
    C12 C13 C8 . . 118.06(11) ?
    C12 C13 C9 . . 120.73(12) ?
    C8 C13 C9 . . 121.21(11) ?
    C5 C14 H14A . . 109.5 ?
    C5 C14 H14B . . 109.5 ?
    H14A C14 H14B . . 109.5 ?
    C5 C14 H14C . . 109.5 ?
    H14A C14 H14C . . 109.5 ?
    H14B C14 H14C . . 109.5 ?
    C5 C14 H14D . . 109.5 ?
    H14A C14 H14D . . 141.1 ?
    H14B C14 H14D . . 56.3 ?
    H14C C14 H14D . . 56.3 ?
    C5 C14 H14E . . 109.5 ?
    H14A C14 H14E . . 56.3 ?
    H14B C14 H14E . . 141.1 ?
    H14C C14 H14E . . 56.3 ?
    H14D C14 H14E . . 109.5 ?
    C5 C14 H14F . . 109.5 ?
    H14A C14 H14F . . 56.3 ?
    H14B C14 H14F . . 56.3 ?
    H14C C14 H14F . . 141.1 ?
    H14D C14 H14F . . 109.5 ?
    H14E C14 H14F . . 109.5 ?
    C6 C15 H15A . . 109.5 ?
    C6 C15 H15B . . 109.5 ?
    H15A C15 H15B . . 109.5 ?
    C6 C15 H15C . . 109.5 ?
    H15A C15 H15C . . 109.5 ?
    H15B C15 H15C . . 109.5 ?
    C4 C16 C17 . . 113.59(11) ?
    C4 C16 H16A . . 108.8 ?
    C17 C16 H16A . . 108.8 ?
    C4 C16 H16B . . 108.8 ?
    C17 C16 H16B . . 108.8 ?
    H16A C16 H16B . . 107.7 ?
    O3 C17 O4 . . 123.02(14) ?
    O3 C17 C16 . . 123.28(12) ?
    O4 C17 C16 . . 113.68(12) ?
loop_
    _geom_torsion_atom_site_label_1
    _geom_torsion_atom_site_label_2
    _geom_torsion_atom_site_label_3
    _geom_torsion_atom_site_label_4
    _geom_torsion_site_symmetry_1
    _geom_torsion_site_symmetry_2
    _geom_torsion_site_symmetry_3
    _geom_torsion_site_symmetry_4
    _geom_torsion
    _geom_torsion_publ_flag
    C10 C1 C2 C3 . . . . -0.5(2) ?
    C1 C2 C3 C4 . . . . 0.0(2) ?
    C2 C3 C4 C11 . . . . 0.4(2) ?
    C2 C3 C4 C16 . . . . 179.95(13) ?
    C12 C5 C6 C7 . . . . -0.03(18) ?
    C14 C5 C6 C7 . . . . 179.62(12) ?
    C12 C5 C6 C15 . . . . -179.37(12) ?
    C14 C5 C6 C15 . . . . 0.28(19) ?
    C5 C6 C7 C8 . . . . 0.2(2) ?
    C15 C6 C7 C8 . . . . 179.51(12) ?
    C6 C7 C8 C13 . . . . -0.2(2) ?
    C2 C1 C10 C11 . . . . 0.6(2) ?
    C2 C1 C10 C9 . . . . -179.11(13) ?
    O2 C9 C10 C11 . . . . -179.09(12) ?
    C13 C9 C10 C11 . . . . 0.80(17) ?
    O2 C9 C10 C1 . . . . 0.6(2) ?
    C13 C9 C10 C1 . . . . -179.46(12) ?
    C12 O1 C11 C10 . . . . 0.62(17) ?
    C12 O1 C11 C4 . . . . -179.77(11) ?
    C1 C10 C11 O1 . . . . 179.34(12) ?
    C9 C10 C11 O1 . . . . -0.91(19) ?
    C1 C10 C11 C4 . . . . -0.24(19) ?
    C9 C10 C11 C4 . . . . 179.51(12) ?
    C3 C4 C11 O1 . . . . -179.87(11) ?
    C16 C4 C11 O1 . . . . 0.55(18) ?
    C3 C4 C11 C10 . . . . -0.25(19) ?
    C16 C4 C11 C10 . . . . -179.84(12) ?
    C11 O1 C12 C13 . . . . -0.27(17) ?
    C11 O1 C12 C5 . . . . -179.83(11) ?
    C6 C5 C12 O1 . . . . 179.53(11) ?
    C14 C5 C12 O1 . . . . -0.13(17) ?
    C6 C5 C12 C13 . . . . -0.03(19) ?
    C14 C5 C12 C13 . . . . -179.69(12) ?
    O1 C12 C13 C8 . . . . -179.58(11) ?
    C5 C12 C13 C8 . . . . -0.05(19) ?
    O1 C12 C13 C9 . . . . 0.23(18) ?
    C5 C12 C13 C9 . . . . 179.75(11) ?
    C7 C8 C13 C12 . . . . 0.19(19) ?
    C7 C8 C13 C9 . . . . -179.61(12) ?
    O2 C9 C13 C12 . . . . 179.41(12) ?
    C10 C9 C13 C12 . . . . -0.47(17) ?
    O2 C9 C13 C8 . . . . -0.8(2) ?
    C10 C9 C13 C8 . . . . 179.32(11) ?
    C3 C4 C16 C17 . . . . 116.51(15) ?
    C11 C4 C16 C17 . . . . -63.93(17) ?
    C4 C16 C17 O3 . . . . -25.38(19) ?
    C4 C16 C17 O4 . . . . 155.89(12) ?
loop_
    _geom_hbond_atom_site_label_D
    _geom_hbond_atom_site_label_H
    _geom_hbond_atom_site_label_A
    _geom_hbond_site_symmetry_A
    _geom_hbond_distance_DH
    _geom_hbond_distance_HA
    _geom_hbond_distance_DA
    _geom_hbond_angle_DHA
    O4 H4O O3 2_667 1.00(2) 1.63(2) 2.6330(10)
                                             173.25(2)
    C16 H16B O4 2_567 0.99 2.52 3.4600(10)
                                         157.84(2)
data_global
_journal_date_recd_electronic     2010-07-11
_journal_date_accepted     2010-07-15
_journal_name_full     'Acta Crystallographica, Section E'
_journal_year     2010
_journal_volume     66
_journal_issue      8
_journal_page_first     o2082
_journal_page_last     o2083
_journal_paper_category     QO
_journal_coeditor_code     CV2747
_publ_contact_author_name     'Wei-Xiao Hu'
_publ_contact_author_address
;
College of Pharmaceutical Science,
Zhejiang University of Technology,
Hangzhou 310032, People's Republic of China
;
_publ_contact_author_email     'huyang@mail.hz.zj.cn'
_publ_contact_author_fax     '86-571-88320557'
_publ_contact_author_phone     '86-571-88320557'
_publ_section_title
;
Vadimezan: 2-(5,6-dimethyl-9-oxo-9<i>H</i>-xanthen-4-yl)acetic acid
;
loop_
    _publ_author_name
    _publ_author_footnote
    _publ_author_address
    'Zhang, Shi-Jie' .
;
College of Pharmaceutical Science,
Zhejiang University of Technology,
Hangzhou 310032, People's Republic of China
;
    'Hu, Wei-Xiao' .
;
College of Pharmaceutical Science,
Zhejiang University of Technology,
Hangzhou 310032, People's Republic of China
;
