# Supplementary material for: Vadimezan: 2-(5,6-dimethyl-9-oxo-9H-xanthen-4-yl)acetic acid
Source: Acta Crystallogr Sect E Struct Rep Online. 2010 Jul 21;66(Pt 8):o2082–3. doi: 10.1107/S1600536810028394 (PMC3007383; doi:10.1107/S1600536810028394)
Supplement: Supplementary file 2 [file e-66-o2082-Isup2.hkl]

# 
# h,k,l, Fc-squared, Fo-squared, sigma(Fo-squared) and status flag 
# 
data_I
_shelx_title ' BO782 in P-1' 
_shelx_refln_list_code          4 
_shelx_F_calc_maximum      133.97 
_exptl_crystal_F_000       296.00 
_reflns_d_resolution_high  0.7700 
 
loop_ 
 _symmetry_equiv_pos_as_xyz 
 'x, y, z' 
 '-x, -y, -z' 
 
_cell_length_a     6.7854 
_cell_length_b     9.8260 
_cell_length_c    10.5325 
_cell_angle_alpha  71.435 
_cell_angle_beta   82.741 
_cell_angle_gamma  83.142 
 
_shelx_F_squared_multiplier     1.000 
 
loop_ 
 _refln_index_h 
 _refln_index_k 
 _refln_index_l 
 _refln_F_squared_calc 
 _refln_F_squared_meas 
 _refln_F_squared_sigma 
 _refln_observed_status 
   2   0   0    14081.04    13580.39     49.30 o 
   3   0   0        2.37        1.89      0.40 o 
   4   0   0      669.97      726.45     13.69 o 
   5   0   0        8.55        8.50      1.37 o 
   6   0   0       38.60       35.85      2.07 o 
   7   0   0       20.28       21.18      1.78 o 
   8   0   0        0.32        0.66      1.14 o 
  -8   1   0        9.63        9.96      1.29 o 
  -7   1   0       10.54       10.59      1.36 o 
  -6   1   0       22.87       22.78      1.78 o 
  -5   1   0        0.04        1.57      1.53 o 
  -4   1   0      116.64      107.89      4.55 o 
  -3   1   0       82.98       75.94      1.53 o 
  -2   1   0      141.73      146.12      1.75 o 
  -1   1   0     1069.74     1043.99      6.17 o 
   1   1   0     1655.30     1710.60     33.03 o 
   3   1   0      862.46      955.46     10.22 o 
   4   1   0     1217.43     1292.91     22.21 o 
   5   1   0       13.70       13.59      1.40 o 
   6   1   0       33.57       33.58      3.89 o 
   7   1   0        2.86        4.12      2.80 o 
   8   1   0        2.06        2.90      1.84 o 
  -8   2   0        0.00        0.58      0.82 o 
  -7   2   0        7.96        7.51      1.23 o 
  -6   2   0       12.44       11.36      1.29 o 
  -5   2   0       14.73       18.73      1.75 o 
  -4   2   0      132.01      125.13      3.23 o 
  -3   2   0      216.42      221.54      3.23 o 
  -2   2   0      233.96      204.43      1.92 o 
  -1   2   0       77.81       53.71      0.80 o 
   0   2   0       84.34       85.78      0.77 o 
   1   2   0       39.03       40.71      1.48 o 
   2   2   0      172.32      155.23      1.48 o 
   3   2   0      114.19      115.56      1.68 o 
   4   2   0      126.70      114.21      2.23 o 
   5   2   0        9.31       10.40      1.39 o 
   6   2   0       59.63       60.67      3.18 o 
   7   2   0       22.96       22.67      1.63 o 
   8   2   0        0.18        0.90      1.58 o 
  -8   3   0       13.96       13.01      1.50 o 
  -7   3   0       15.80       16.00      1.56 o 
  -6   3   0       98.59       91.99      2.90 o 
  -5   3   0        8.56        7.53      1.24 o 
  -4   3   0        9.91       12.50      1.50 o 
  -3   3   0      336.68      356.13      5.92 o 
  -2   3   0      263.39      245.33      2.82 o 
  -1   3   0       44.69       40.79      0.88 o 
   0   3   0      273.84      265.47      2.05 o 
   1   3   0        1.34        1.82      0.47 o 
   2   3   0       32.81       35.61      0.84 o 
   3   3   0        6.01        6.29      0.87 o 
   4   3   0        6.89        5.51      0.71 o 
   5   3   0      272.67      266.23     12.71 o 
   6   3   0       48.97       42.04      2.64 o 
   7   3   0        8.24        8.71      1.32 o 
   8   3   0        6.88        8.23      2.59 o 
  -7   4   0        3.64        3.26      1.14 o 
  -6   4   0       72.68       72.49      2.60 o 
  -5   4   0        9.20        8.40      1.23 o 
  -4   4   0       31.05       32.60      1.87 o 
  -3   4   0      829.44      938.15     10.46 o 
  -2   4   0      771.34      859.24      6.35 o 
   0   4   0      442.01      481.18      3.86 o 
   1   4   0     1488.76     1589.43      9.06 o 
   2   4   0      364.09      380.68      7.59 o 
   3   4   0        4.11        4.36      0.63 o 
   4   4   0       27.50       22.14      1.21 o 
   5   4   0       17.98       18.08      2.13 o 
   6   4   0        4.06        3.42      0.90 o 
   7   4   0       13.12       13.20      3.34 o 
   8   4   0        0.37        1.69      1.93 o 
  -7   5   0       43.47       45.61      2.96 o 
  -6   5   0       13.11       16.54      1.70 o 
  -5   5   0        2.57        3.14      0.96 o 
  -4   5   0       27.54       29.65      2.01 o 
  -3   5   0        2.67        3.22      0.86 o 
  -2   5   0       14.75       14.90      0.96 o 
  -1   5   0       99.98      118.23      1.86 o 
   0   5   0        7.85       11.58      0.71 o 
   1   5   0     1486.60     1612.09     20.72 o 
   2   5   0       35.15       33.75      1.73 o 
   3   5   0      569.43      568.98     31.91 o 
   4   5   0        9.15       10.09      1.28 o 
   5   5   0       10.26        7.22      1.06 o 
   6   5   0        1.34        2.00      2.05 o 
   7   5   0        4.19        3.43      1.91 o 
   8   5   0       13.84       16.37      3.67 o 
  -7   6   0        0.02        1.03      0.89 o 
  -6   6   0        5.68        7.04      1.25 o 
  -5   6   0       85.86       89.29      2.76 o 
  -4   6   0       53.98       50.84      2.04 o 
  -3   6   0       19.55       15.93      1.29 o 
  -2   6   0       13.32       17.16      1.18 o 
  -1   6   0       32.32       35.68      1.51 o 
   0   6   0       54.29       52.42      1.23 o 
   1   6   0      398.11      419.75      6.86 o 
   2   6   0       44.96       44.21      1.96 o 
   3   6   0        1.24        1.36      1.13 o 
   4   6   0       11.97       11.05      1.38 o 
   5   6   0        1.37        1.74      1.22 o 
   6   6   0        1.22        0.80      0.87 o 
   7   6   0        3.27        5.22      2.59 o 
  -6   7   0       12.42       14.37      1.82 o 
  -5   7   0        7.05        9.60      1.34 o 
  -4   7   0       59.39       58.54      2.18 o 
  -3   7   0       16.14       15.09      1.13 o 
  -2   7   0        0.53        1.13      0.67 o 
  -1   7   0       99.29       78.96      2.42 o 
   0   7   0       86.27       86.21      1.77 o 
   1   7   0       84.89       84.42      2.04 o 
   2   7   0        3.81        4.25      1.25 o 
   3   7   0        5.71        5.39      1.29 o 
   4   7   0        0.94        0.62      1.18 o 
   5   7   0        0.10        0.44      0.69 o 
   6   7   0       17.99       21.46      3.41 o 
   7   7   0       14.40       21.29      3.62 o 
  -6   8   0        0.15        1.14      1.02 o 
  -5   8   0       18.35       16.09      2.10 o 
  -4   8   0       15.36       14.05      1.29 o 
  -3   8   0      157.52      137.83      3.65 o 
  -2   8   0        1.54        0.63      0.72 o 
  -1   8   0       75.49       57.24      2.76 o 
   0   8   0       31.86       34.30      4.05 o 
   1   8   0       54.66       47.57      3.41 o 
   2   8   0       32.98       32.94      2.70 o 
   3   8   0        0.70        0.35      1.46 o 
   4   8   0        1.26        1.09      1.02 o 
   5   8   0        8.81       10.41      1.45 o 
   6   8   0       41.01       45.47      4.84 o 
   7   8   0       11.99       13.31      3.43 o 
  -5   9   0        0.33        1.12      1.39 o 
  -4   9   0        6.33        5.32      1.67 o 
  -3   9   0        0.35        0.85      1.34 o 
  -2   9   0      167.06      150.37      7.03 o 
  -1   9   0        9.52        5.85      1.48 o 
   0   9   0      115.93       97.36      3.70 o 
   1   9   0        0.09        0.48      1.21 o 
   2   9   0      109.74       98.91      3.32 o 
   3   9   0        7.65        8.16      1.44 o 
   4   9   0       16.89       16.42      1.65 o 
   5   9   0        6.47        4.75      1.16 o 
  -4  10   0       17.23       12.78      2.88 o 
  -3  10   0        0.01        0.89      0.94 o 
  -2  10   0        6.38        9.60      1.88 o 
  -1  10   0        0.14        1.53      1.51 o 
   0  10   0        0.06        1.01      1.12 o 
   1  10   0       80.49       77.82      3.41 o 
   2  10   0        0.45        0.67      1.02 o 
   3  10   0       24.72       24.35      2.28 o 
   4  10   0        5.51        4.99      1.29 o 
   5  10   0       16.71       24.04      4.33 o 
  -2  11   0       12.22       14.20      1.91 o 
  -1  11   0        0.09        2.34      1.61 o 
   0  11   0        3.88        4.82      1.55 o 
   1  11   0        0.11        1.81      2.77 o 
   2  11   0       10.15       10.49      2.27 o 
   3  11   0        3.04        2.38      1.08 o 
   4  11   0        2.21        2.11      1.06 o 
   0  12   0        8.93        9.95      1.84 o 
   1  12   0        1.03        3.35      1.61 o 
  -3 -11   1        1.07        2.35      1.24 o 
  -2 -11   1        0.79        2.33      1.26 o 
  -1 -11   1        3.42        7.52      1.67 o 
   0 -11   1        3.16        1.10      1.23 o 
   1 -11   1        0.00        0.87      1.43 o 
   2 -11   1        6.76       10.49      1.90 o 
  -4 -10   1        4.82        4.40      1.37 o 
  -3 -10   1        0.62        1.44      1.39 o 
  -2 -10   1       34.61       32.26      2.70 o 
  -1 -10   1       57.37       59.57      3.06 o 
   0 -10   1       18.90       22.18      2.31 o 
   1 -10   1       23.22       23.51      2.49 o 
   2 -10   1        8.01        8.83      1.75 o 
   3 -10   1       17.25       11.98      2.33 o 
  -6  -9   1       36.25       30.94      4.35 o 
  -5  -9   1        6.80       11.95      4.00 o 
  -4  -9   1        5.59        6.95      1.32 o 
  -3  -9   1        1.99        3.30      1.87 o 
  -2  -9   1        5.74        6.36      1.33 o 
  -1  -9   1        0.51        0.64      1.50 o 
   0  -9   1       21.17       23.52      3.01 o 
   1  -9   1        1.60        2.65      2.01 o 
   2  -9   1        0.16        0.68      1.11 o 
   3  -9   1        2.03        1.29      1.34 o 
   4  -9   1       11.94       11.99      2.39 o 
   5  -9   1        6.00        5.73      2.04 o 
  -6  -8   1       59.39       48.41      4.78 o 
  -5  -8   1      208.94      227.15      9.08 o 
  -4  -8   1       50.31       43.69      2.23 o 
  -3  -8   1       18.00       19.47      2.60 o 
  -2  -8   1       12.46       14.00      1.63 o 
  -1  -8   1        3.00        3.14      1.46 o 
   0  -8   1        8.75        3.93      1.39 o 
   1  -8   1      102.79       89.89      3.38 o 
   2  -8   1       74.12       54.31      3.72 o 
   3  -8   1       45.19       42.25      3.43 o 
   4  -8   1       70.79       52.03      3.11 o 
   5  -8   1       54.69       51.31      5.14 o 
  -7  -7   1       42.99       47.52      4.92 o 
  -6  -7   1        3.00        5.10      2.63 o 
  -5  -7   1        4.32        3.01      0.88 o 
  -4  -7   1      131.54      123.09      3.32 o 
  -3  -7   1        0.89        0.47      0.91 o 
  -2  -7   1        2.19        2.55      0.61 o 
  -1  -7   1        8.73        6.69      0.89 o 
   0  -7   1        4.45        2.84      1.55 o 
   1  -7   1      154.32      150.32      6.16 o 
   2  -7   1       10.82       11.33      1.38 o 
   3  -7   1      109.19      103.12      3.64 o 
   4  -7   1       10.28       12.40      1.26 o 
   5  -7   1      272.57      279.96     13.62 o 
   6  -7   1       11.92       10.82      1.34 o 
  -7  -6   1       15.41       23.15      3.76 o 
  -6  -6   1       15.82       18.33      3.13 o 
  -5  -6   1        0.10        0.27      0.60 o 
  -4  -6   1        1.05        1.28      0.83 o 
  -3  -6   1        1.17        1.46      0.83 o 
  -2  -6   1        0.96        2.65      0.94 o 
  -1  -6   1        6.83        6.59      0.94 o 
   0  -6   1       68.66       64.93      2.76 o 
   1  -6   1      157.89      141.31      6.94 o 
   2  -6   1        4.59        4.35      0.68 o 
   3  -6   1        6.56        8.82      1.04 o 
   4  -6   1       55.44       54.06      1.98 o 
   5  -6   1        0.21        0.80      0.94 o 
   6  -6   1        1.16        2.22      1.24 o 
   7  -6   1        2.35        2.69      0.93 o 
  -8  -5   1        3.80        2.54      1.88 o 
  -7  -5   1        0.01        1.18      1.79 o 
  -6  -5   1        1.93        1.83      2.61 o 
  -5  -5   1       84.40       84.46      5.30 o 
  -4  -5   1       83.24       81.50      4.76 o 
  -3  -5   1       99.57       93.36      4.32 o 
  -2  -5   1       55.59       55.35      3.18 o 
  -1  -5   1       64.28       72.01      1.33 o 
   0  -5   1        0.81        1.04      0.87 o 
   1  -5   1      118.66      124.06      2.31 o 
   2  -5   1       62.06       61.14      1.67 o 
   3  -5   1      231.33      226.90      5.59 o 
   4  -5   1        5.26        4.36      1.00 o 
   5  -5   1        1.27        2.39      1.15 o 
   6  -5   1       15.64       18.35      1.65 o 
   7  -5   1        0.54        1.13      0.90 o 
  -8  -4   1       37.14       37.48      2.91 o 
  -7  -4   1       88.16       83.37      5.81 o 
  -6  -4   1        2.73        2.65      0.90 o 
  -5  -4   1       32.62       27.78      2.08 o 
  -4  -4   1        4.78        6.27      0.62 o 
  -3  -4   1      175.20      172.51      2.99 o 
  -2  -4   1      183.69      190.82      3.60 o 
  -1  -4   1       33.13       24.68      1.01 o 
   0  -4   1        0.31        1.20      0.58 o 
   1  -4   1     1924.34     2141.69     25.28 o 
   2  -4   1      313.15      332.16      5.35 o 
   3  -4   1      254.81      291.96      4.40 o 
   4  -4   1       10.29        9.49      1.08 o 
   5  -4   1       39.96       42.98      1.95 o 
   6  -4   1       37.04       37.86      2.09 o 
   7  -4   1        7.54        6.55      1.18 o 
  -8  -3   1        0.14        1.08      1.36 o 
  -7  -3   1        0.60        0.70      1.90 o 
  -6  -3   1       31.89       29.31      3.51 o 
  -5  -3   1        8.26        6.25      1.49 o 
  -4  -3   1       13.98       16.09      1.87 o 
  -3  -3   1       13.73       11.44      1.03 o 
  -2  -3   1      600.91      603.79      4.56 o 
  -1  -3   1     1562.36     1558.22     11.75 o 
   0  -3   1       37.54       32.99      1.00 o 
   1  -3   1       14.30       17.97      0.58 o 
   2  -3   1       73.13       70.55      1.48 o 
   3  -3   1      520.43      563.07      5.86 o 
   4  -3   1      193.15      209.21      6.45 o 
   5  -3   1      595.32      638.39     16.92 o 
   6  -3   1        0.16        1.07      1.05 o 
   7  -3   1       73.57       66.54      2.57 o 
   8  -3   1        0.03        1.27      0.85 o 
  -8  -2   1        7.01        7.10      1.69 o 
  -7  -2   1        9.41       12.96      2.71 o 
  -6  -2   1       99.87       98.97      5.72 o 
  -5  -2   1        3.96        3.93      2.66 o 
  -4  -2   1       81.29       81.91      3.88 o 
  -3  -2   1      176.01      175.21      5.12 o 
  -2  -2   1      221.87      204.00      1.98 o 
  -1  -2   1       42.49       34.64      1.06 o 
   0  -2   1      386.91      338.07      2.93 o 
   1  -2   1      833.73      819.61     10.91 o 
   2  -2   1      270.41      255.74      2.28 o 
   3  -2   1      154.26      157.60      2.95 o 
   4  -2   1        3.76        4.70      2.38 o 
   5  -2   1        8.89        9.07      1.61 o 
   6  -2   1        3.97        5.44      1.46 o 
   7  -2   1       55.83       49.56      2.30 o 
   8  -2   1        1.22        1.36      1.18 o 
  -8  -1   1        9.21        9.80      1.71 o 
  -7  -1   1        4.19        4.21      0.91 o 
  -6  -1   1        4.54        5.06      1.12 o 
  -5  -1   1        9.82        9.88      0.72 o 
  -4  -1   1      155.10      147.29      5.91 o 
  -3  -1   1      460.96      500.05      4.59 o 
  -2  -1   1       22.19       32.33      0.96 o 
  -1  -1   1      620.05      622.36     10.04 o 
   0  -1   1      646.86      592.51      3.38 o 
   1  -1   1     2660.18     2574.29     18.27 o 
   2  -1   1      175.12      158.96      4.02 o 
   3  -1   1       59.51       60.05      1.67 o 
   4  -1   1      151.52      170.29      3.78 o 
   5  -1   1        4.81        5.97      1.62 o 
   6  -1   1       28.33       28.38      2.13 o 
   7  -1   1       53.71       53.43      2.69 o 
   8  -1   1        0.23        0.46      1.13 o 
  -8   0   1      122.26      116.11      4.63 o 
  -7   0   1        9.11        8.61      1.08 o 
  -6   0   1       24.25       26.49      1.67 o 
  -5   0   1       39.04       40.60      2.08 o 
  -4   0   1      203.81      204.68      3.96 o 
  -3   0   1        3.07        4.86      0.47 o 
  -2   0   1      353.80      363.69      5.41 o 
  -1   0   1     2466.40     2479.75     22.42 o 
   1   0   1      989.94      976.01      9.90 o 
   2   0   1      590.70      633.52      7.06 o 
   3   0   1      529.30      528.39      7.72 o 
   4   0   1      190.23      190.40     13.52 o 
   5   0   1       36.51       36.88      2.10 o 
   6   0   1        0.02        0.65      0.88 o 
   7   0   1        0.39        0.88      1.16 o 
   8   0   1        0.24        0.82      1.51 o 
  -8   1   1        6.19        4.39      1.57 o 
  -7   1   1        2.30        2.16      1.26 o 
  -6   1   1        0.01        0.65      0.82 o 
  -5   1   1       20.64       25.58      1.58 o 
  -4   1   1      170.83      179.62      2.91 o 
  -3   1   1       18.34       19.03      1.14 o 
  -2   1   1      264.09      236.74      2.42 o 
  -1   1   1      203.02      185.96      2.15 o 
   1   1   1       67.32       56.70      0.74 o 
   2   1   1    17947.57    17307.63     58.66 o 
   3   1   1       45.92       47.29      1.12 o 
   4   1   1     4444.68     4851.52     16.37 o 
   5   1   1        7.50        9.04      1.37 o 
   6   1   1      377.39      377.64      6.00 o 
   7   1   1        0.08        0.90      1.15 o 
   8   1   1        0.47        0.86      1.89 o 
  -8   2   1       12.49       11.74      1.88 o 
  -7   2   1       17.82       15.41      1.30 o 
  -6   2   1       22.05       20.26      1.52 o 
  -5   2   1       33.84       30.72      1.50 o 
  -4   2   1      101.14      105.18      3.77 o 
  -3   2   1       39.10       37.94      1.29 o 
  -2   2   1       92.53       84.63      1.36 o 
  -1   2   1      107.67      101.66      1.13 o 
   0   2   1      347.78      332.55      3.77 o 
   1   2   1      160.09      159.04      1.55 o 
   2   2   1     1114.92     1083.22      8.68 o 
   3   2   1      494.75      528.17      8.46 o 
   5   2   1      125.58      135.41      3.67 o 
   6   2   1      114.80      115.41      3.55 o 
   7   2   1       69.92       66.83      2.86 o 
   8   2   1       66.46       57.09      5.20 o 
  -8   3   1        0.66        1.22      1.19 o 
  -7   3   1        0.32        1.07      0.86 o 
  -6   3   1       80.06       73.95      2.49 o 
  -5   3   1        4.82        5.28      1.07 o 
  -4   3   1        0.46        1.15      0.89 o 
  -3   3   1        4.65        3.79      0.94 o 
  -2   3   1        0.14        0.48      0.43 o 
  -1   3   1      582.13      596.77      2.68 o 
   0   3   1      947.43      923.09      3.73 o 
   1   3   1       77.41       76.69      1.09 o 
   2   3   1      544.97      571.64      9.33 o 
   3   3   1       65.86       71.94      1.76 o 
   4   3   1       71.81       76.71      3.54 o 
   5   3   1      222.82      220.92      5.24 o 
   6   3   1       61.44       58.33      2.52 o 
   7   3   1       10.17        8.47      1.36 o 
   8   3   1        2.30        2.47      2.50 o 
  -7   4   1       36.90       35.81      2.26 o 
  -6   4   1       16.52       16.04      1.51 o 
  -5   4   1       46.66       48.90      2.08 o 
  -4   4   1       23.70       22.40      1.43 o 
  -3   4   1       52.18       48.01      1.87 o 
  -2   4   1       23.04       19.18      3.04 o 
  -1   4   1      844.23      917.99      5.74 o 
   0   4   1       87.79       79.39      0.95 o 
   1   4   1        0.15        0.81      0.44 o 
   2   4   1       71.66       76.73      1.34 o 
   3   4   1       92.43       88.80      3.15 o 
   4   4   1       34.90       37.31      1.74 o 
   5   4   1      106.34      100.02      3.62 o 
   6   4   1       39.23       35.59      3.00 o 
   7   4   1        0.59        1.15      0.97 o 
   8   4   1        0.08        2.71      1.77 o 
  -7   5   1       94.18       91.77      3.14 o 
  -6   5   1        0.67        1.23      1.00 o 
  -5   5   1        8.92        9.67      1.19 o 
  -4   5   1        3.43        4.37      0.94 o 
  -3   5   1       32.90       30.17      1.37 o 
  -2   5   1        0.00        0.61      0.54 o 
  -1   5   1      381.02      416.95      7.59 o 
   0   5   1       84.07       92.25      1.45 o 
   1   5   1     1545.92     1689.34      9.74 o 
   2   5   1      520.53      558.18      5.32 o 
   3   5   1      341.93      347.53      6.00 o 
   4   5   1       98.72      104.50      3.19 o 
   5   5   1        0.17        0.74      0.97 o 
   6   5   1        0.55        0.15      0.29 o 
   7   5   1       30.23       30.17      2.08 o 
   8   5   1        9.09       11.64      3.17 o 
  -7   6   1       21.98       22.27      1.98 o 
  -6   6   1        1.94        2.66      0.95 o 
  -5   6   1       22.06       22.09      1.56 o 
  -4   6   1       83.82       81.57      2.50 o 
  -3   6   1      122.90      118.42      2.58 o 
  -2   6   1        9.65       11.90      0.98 o 
  -1   6   1       34.91       37.87      1.28 o 
   0   6   1      197.86      210.33      4.53 o 
   1   6   1       33.12       39.04      1.38 o 
   2   6   1        0.08        0.14      1.11 o 
   3   6   1      161.41      183.80      4.92 o 
   4   6   1       35.64       35.27      1.99 o 
   5   6   1      289.48      300.24      5.30 o 
   6   6   1        0.93        0.62      0.70 o 
   7   6   1        1.16        1.18      2.63 o 
   8   6   1        8.23        9.91      3.13 o 
  -6   7   1        1.82        3.79      1.40 o 
  -5   7   1       93.15       91.75      2.93 o 
  -4   7   1       16.16       14.86      1.59 o 
  -3   7   1        9.88       11.34      1.24 o 
  -2   7   1        1.06        2.48      0.79 o 
  -1   7   1       20.88       16.96      0.85 o 
   0   7   1       74.79       72.86      2.76 o 
   1   7   1        6.68        7.64      0.75 o 
   2   7   1        0.47        0.66      0.38 o 
   3   7   1      221.10      213.61      5.86 o 
   4   7   1       19.81       14.12      1.86 o 
   5   7   1       23.96       24.98      2.37 o 
   6   7   1        3.55        4.96      1.32 o 
  -6   8   1        1.08        0.60      0.67 o 
  -5   8   1       21.55       19.75      1.49 o 
  -4   8   1        9.54        7.82      1.43 o 
  -3   8   1       72.36       63.41      2.37 o 
  -2   8   1        3.75        2.78      0.93 o 
  -1   8   1       25.67       23.40      1.23 o 
   0   8   1       31.26       33.20      3.17 o 
   1   8   1       10.53        6.46      1.45 o 
   2   8   1       23.42       21.03      1.94 o 
   3   8   1        2.73        2.62      1.07 o 
   4   8   1        2.01        1.43      1.15 o 
   5   8   1       18.90       21.43      1.88 o 
   6   8   1        0.19        0.61      0.78 o 
   7   8   1        1.55        3.53      2.61 o 
  -5   9   1        1.08        1.86      1.17 o 
  -4   9   1        1.14        0.45      1.02 o 
  -3   9   1       72.92       62.35      3.78 o 
  -2   9   1        0.57        1.22      0.58 o 
  -1   9   1      275.08      245.73      5.45 o 
   0   9   1        0.04        1.81      1.25 o 
   1   9   1      460.41      438.39      6.90 o 
   2   9   1       31.08       31.87      2.39 o 
   3   9   1       88.94       83.42      3.07 o 
   4   9   1        1.55        3.49      1.34 o 
   5   9   1       29.24       28.27      2.34 o 
   6   9   1        0.68        2.12      1.97 o 
  -4  10   1        5.88        6.10      2.12 o 
  -3  10   1        7.30        6.71      2.14 o 
  -2  10   1        3.13        5.10      1.71 o 
  -1  10   1       14.33       12.78      1.78 o 
   0  10   1      135.32      123.09      4.00 o 
   1  10   1      141.18      129.75      4.09 o 
   2  10   1       65.37       48.59      2.72 o 
   3  10   1       36.38       33.83      2.49 o 
   4  10   1       52.44       48.00      3.06 o 
   5  10   1       34.79       36.20      4.01 o 
  -3  11   1       10.55        9.63      1.84 o 
  -2  11   1       12.71       10.94      1.81 o 
  -1  11   1       16.73       15.63      1.92 o 
   0  11   1        0.64        2.03      1.19 o 
   1  11   1       31.88       33.12      2.56 o 
   2  11   1        5.84        7.64      1.55 o 
   3  11   1        0.39        1.59      1.19 o 
   4  11   1        0.42        0.49      0.97 o 
  -1  12   1       12.92       19.47      2.26 o 
   0  12   1        3.74        4.51      1.33 o 
   1  12   1        2.75        3.04      1.88 o 
   2  12   1        0.16        1.34      1.22 o 
  -2 -11   2       66.98       75.63      5.08 o 
  -1 -11   2        0.03        1.22      1.46 o 
   0 -11   2      109.44      126.59      5.62 o 
   1 -11   2        0.01        0.38      1.13 o 
  -4 -10   2        0.04        0.92      1.79 o 
  -3 -10   2        1.00        1.82      0.93 o 
  -2 -10   2        0.60        1.46      0.96 o 
  -1 -10   2        8.12        6.71      1.68 o 
   0 -10   2       15.31       19.72      3.39 o 
   1 -10   2        4.65        2.30      2.04 o 
   2 -10   2        0.76        1.73      1.14 o 
   3 -10   2        8.14        5.93      1.70 o 
  -5  -9   2        2.10        1.67      2.56 o 
  -4  -9   2        1.51        0.19      1.53 o 
  -3  -9   2       33.59       31.09      2.06 o 
  -2  -9   2        0.13        0.73      0.89 o 
  -1  -9   2       47.14       45.22      2.60 o 
   0  -9   2       23.09       22.09      2.16 o 
   1  -9   2        7.38        7.33      1.60 o 
   2  -9   2        3.63        3.83      1.71 o 
   3  -9   2        0.53        0.68      1.40 o 
   4  -9   2        3.14        3.48      1.56 o 
  -6  -8   2      508.34      571.02     20.73 o 
  -5  -8   2       73.35       73.28      6.23 o 
  -4  -8   2      219.53      212.30     15.32 o 
  -3  -8   2       71.61       63.83      2.62 o 
  -2  -8   2        0.86        2.38      1.14 o 
  -1  -8   2        7.65        7.32      1.51 o 
   0  -8   2       57.74       58.93      2.85 o 
   1  -8   2       94.39       99.06      3.72 o 
   2  -8   2       15.11       14.85      2.66 o 
   3  -8   2       35.30       36.55      3.90 o 
   4  -8   2        1.87        1.62      1.50 o 
   5  -8   2       40.38       42.66      3.38 o 
  -6  -7   2       35.29       42.65      4.66 o 
  -5  -7   2      243.23      258.00      8.73 o 
  -4  -7   2      151.20      157.17      6.39 o 
  -3  -7   2      600.76      613.11      7.19 o 
  -2  -7   2      324.44      327.70      5.42 o 
  -1  -7   2      119.19      110.20      3.17 o 
   0  -7   2       23.94       24.85      2.14 o 
   1  -7   2       60.82       60.72      3.08 o 
   2  -7   2       50.35       53.41      3.09 o 
   3  -7   2        1.88        1.50      0.55 o 
   4  -7   2      120.44      117.54      4.18 o 
   5  -7   2        3.53        4.37      1.70 o 
   6  -7   2       40.80       37.26      2.90 o 
  -7  -6   2        0.02        0.80      0.93 o 
  -6  -6   2        1.73        1.27      0.95 o 
  -5  -6   2       36.22       32.96      3.50 o 
  -4  -6   2        3.12        3.07      0.89 o 
  -3  -6   2        0.66        1.07      0.70 o 
  -2  -6   2      246.92      229.92      7.74 o 
  -1  -6   2       17.11       17.41      1.80 o 
   0  -6   2       82.79       73.27      2.83 o 
   1  -6   2       26.98       26.03      1.87 o 
   2  -6   2        8.75        9.38      0.74 o 
   3  -6   2        0.87        0.78      0.62 o 
   4  -6   2       53.64       58.44      2.25 o 
   5  -6   2        7.40        6.38      1.14 o 
   6  -6   2       13.93       15.94      1.59 o 
  -7  -5   2        9.56       11.28      1.76 o 
  -6  -5   2        0.87        0.89      2.94 o 
  -5  -5   2       22.90       21.95      1.43 o 
  -4  -5   2        0.27        0.84      0.81 o 
  -3  -5   2        9.49        9.02      0.72 o 
  -2  -5   2       16.29       14.38      1.34 o 
  -1  -5   2      119.11      118.23      2.96 o 
   0  -5   2       22.56       16.41      1.51 o 
   1  -5   2        6.60        7.16      1.91 o 
   2  -5   2       11.05       11.88      0.84 o 
   3  -5   2        8.92        6.81      0.95 o 
   4  -5   2        5.58        5.93      0.94 o 
   5  -5   2       22.30       21.50      1.49 o 
   6  -5   2       12.63       14.14      1.50 o 
   7  -5   2       13.50       15.31      1.57 o 
  -8  -4   2        2.74        3.27      1.23 o 
  -7  -4   2      110.26      100.76      5.07 o 
  -6  -4   2        0.07        1.67      2.99 o 
  -5  -4   2      276.29      262.11      4.50 o 
  -4  -4   2       16.88       15.22      1.24 o 
  -3  -4   2        0.93        1.71      0.83 o 
  -2  -4   2      248.27      232.80      3.25 o 
  -1  -4   2        9.79       11.02      0.51 o 
   0  -4   2       30.07       27.84      1.55 o 
   1  -4   2       44.23       53.47      1.88 o 
   2  -4   2      148.83      138.12      2.49 o 
   3  -4   2        1.36        1.18      0.68 o 
   4  -4   2        1.03        0.69      0.82 o 
   5  -4   2      113.83      117.16      4.91 o 
   6  -4   2       39.98       41.88      2.03 o 
   7  -4   2        1.23        1.21      0.91 o 
  -8  -3   2       14.04       11.55      2.00 o 
  -7  -3   2       80.76       77.49      3.64 o 
  -6  -3   2      202.98      203.58     10.05 o 
  -5  -3   2      637.41      640.79      5.84 o 
  -4  -3   2      141.77      148.73      2.30 o 
  -3  -3   2      409.15      440.69      6.83 o 
  -2  -3   2      194.16      205.42      3.04 o 
  -1  -3   2       12.96       12.50      0.53 o 
   0  -3   2      141.25      142.92      2.59 o 
   1  -3   2       55.06       47.52      1.32 o 
   2  -3   2        2.30        4.18      1.10 o 
   3  -3   2      502.65      519.07      8.18 o 
   4  -3   2       59.28       69.93      2.89 o 
   5  -3   2      244.73      263.66      7.67 o 
   6  -3   2        0.55        0.55      1.12 o 
   7  -3   2       38.10       35.42      2.30 o 
   8  -3   2        2.26        2.45      0.86 o 
  -7  -2   2       14.13       13.83      2.82 o 
  -6  -2   2        1.62        2.47      2.04 o 
  -5  -2   2       13.53       13.96      0.66 o 
  -4  -2   2       65.76       57.63      2.04 o 
  -3  -2   2      115.48      115.58      3.63 o 
  -2  -2   2       69.38       67.03      0.81 o 
  -1  -2   2      589.33      570.56      7.59 o 
   0  -2   2       15.83       13.35      0.36 o 
   1  -2   2        8.91        9.65      0.56 o 
   2  -2   2       28.65       20.32      0.99 o 
   3  -2   2       20.16       20.70      1.45 o 
   4  -2   2      100.36       96.39      7.49 o 
   5  -2   2      155.85      161.33      7.86 o 
   6  -2   2       61.99       57.83      2.88 o 
   7  -2   2      126.05      130.64      4.34 o 
   8  -2   2       47.91       41.99      2.25 o 
  -8  -1   2        2.74        3.46      1.54 o 
  -7  -1   2       15.86       12.03      1.81 o 
  -6  -1   2       10.97       10.46      0.99 o 
  -5  -1   2       76.36       72.00      2.24 o 
  -4  -1   2        1.90        1.43      0.31 o 
  -3  -1   2        0.49        0.44      0.18 o 
  -2  -1   2      133.66      127.00      2.02 o 
  -1  -1   2      407.44      402.83      3.06 o 
   0  -1   2      650.35      643.47      6.36 o 
   1  -1   2     3675.18     3655.38     21.22 o 
   2  -1   2       38.74       35.18      0.93 o 
   3  -1   2        4.43        4.27      0.80 o 
   4  -1   2        0.38        0.97      1.14 o 
   5  -1   2        0.13        1.01      1.18 o 
   6  -1   2       19.08       17.58      1.77 o 
   7  -1   2       18.68       14.19      1.68 o 
   8  -1   2       11.44       11.56      1.89 o 
  -8   0   2       24.91       24.69      2.57 o 
  -7   0   2        0.00        1.25      1.06 o 
  -6   0   2       55.90       55.60      2.80 o 
  -5   0   2       10.78        9.72      0.90 o 
  -4   0   2        6.18        7.93      0.72 o 
  -3   0   2        1.18        2.75      0.38 o 
  -2   0   2       35.25       31.06      0.49 o 
  -1   0   2     1130.68     1153.18     10.56 o 
   0   0   2     2266.54     2144.93      7.08 o 
   1   0   2       53.34       56.50      1.00 o 
   2   0   2      436.67      422.23      3.30 o 
   3   0   2      154.27      162.39      4.09 o 
   4   0   2      111.01      113.04      4.45 o 
   5   0   2        0.79        2.00      1.12 o 
   6   0   2       23.22       24.37      1.97 o 
   7   0   2        4.88        3.80      1.15 o 
   8   0   2        0.61        1.77      1.38 o 
  -8   1   2       93.69       86.40      5.08 o 
  -7   1   2        1.74        2.21      1.39 o 
  -6   1   2      314.31      321.16      6.38 o 
  -5   1   2        0.49        1.50      0.49 o 
  -4   1   2      174.06      180.70      2.54 o 
  -3   1   2       28.94       24.86      1.04 o 
  -2   1   2       51.18       45.37      1.11 o 
  -1   1   2       19.19       12.97      0.53 o 
   0   1   2      646.48      613.01      2.61 o 
   2   1   2     2611.46     2713.22     20.33 o 
   3   1   2      968.41     1009.90      9.18 o 
   4   1   2      924.56     1046.45     18.88 o 
   5   1   2      309.51      320.11      6.04 o 
   6   1   2       65.67       67.89      2.86 o 
   7   1   2       21.96       22.52      1.90 o 
   8   1   2        0.52        1.05      1.11 o 
  -8   2   2        1.03        1.20      1.13 o 
  -7   2   2       16.13       17.37      1.41 o 
  -6   2   2        1.79        1.23      1.00 o 
  -5   2   2       64.36       55.53      1.89 o 
  -4   2   2        8.01       10.59      1.00 o 
  -3   2   2        0.86        1.02      0.41 o 
  -2   2   2      119.28      109.18      1.12 o 
  -1   2   2       47.80       50.87      0.77 o 
   0   2   2      336.34      312.65      3.24 o 
   1   2   2      231.71      224.11      3.05 o 
   2   2   2     1469.13     1506.16     16.98 o 
   3   2   2       42.64       42.85      1.10 o 
   4   2   2     3507.37     3939.46     31.16 o 
   5   2   2        1.03        1.18      1.32 o 
   6   2   2     2926.60     3180.78     39.39 o 
   7   2   2       52.84       51.21      3.52 o 
   8   2   2      495.17      476.66     13.72 o 
  -8   3   2       11.82       12.04      2.10 o 
  -7   3   2        1.37        1.36      0.68 o 
  -6   3   2       11.53       10.16      1.19 o 
  -5   3   2       30.71       28.29      1.61 o 
  -4   3   2      115.50      111.43      2.36 o 
  -3   3   2       30.69       34.94      1.47 o 
  -2   3   2      267.16      260.59      2.28 o 
  -1   3   2      252.90      229.08      2.05 o 
   0   3   2      726.98      718.15      3.35 o 
   1   3   2       29.86       27.39      0.70 o 
   2   3   2      699.20      697.16      4.60 o 
   3   3   2       50.80       53.80      2.13 o 
   4   3   2       18.88       18.97      1.92 o 
   5   3   2      169.01      161.66      4.42 o 
   6   3   2      138.77      141.93      4.08 o 
   7   3   2       41.01       40.24      2.53 o 
   8   3   2      123.55      115.86      4.02 o 
  -7   4   2        0.54        0.57      0.78 o 
  -6   4   2       51.36       53.60      2.19 o 
  -5   4   2       23.31       22.49      1.54 o 
  -4   4   2        0.28        0.65      0.79 o 
  -3   4   2       79.35       76.76      1.99 o 
  -2   4   2        2.62        1.93      0.41 o 
  -1   4   2      206.32      196.12      1.80 o 
   0   4   2        0.48        0.52      0.30 o 
   1   4   2      258.04      254.42      1.96 o 
   2   4   2      634.24      635.94      5.54 o 
   3   4   2      179.98      193.88      3.19 o 
   4   4   2       41.63       35.49      1.85 o 
   5   4   2       14.92       11.69      1.46 o 
   6   4   2        0.03        0.49      1.09 o 
   7   4   2        8.10        6.49      1.30 o 
   8   4   2        0.09        0.00      1.93 o 
  -7   5   2      258.46      263.94     13.23 o 
  -6   5   2      112.36      114.30      3.25 o 
  -5   5   2      131.62      129.11      3.17 o 
  -4   5   2       36.95       33.22      1.66 o 
  -3   5   2       35.75       30.80      1.41 o 
  -2   5   2      239.84      238.04      3.65 o 
  -1   5   2       19.34       17.33      0.70 o 
   0   5   2      353.91      364.46      2.32 o 
   1   5   2      128.84      139.22      1.68 o 
   2   5   2       12.86       16.53      1.30 o 
   3   5   2      306.29      302.95      7.78 o 
   4   5   2       50.35       49.90      3.11 o 
   5   5   2        5.36        5.62      1.41 o 
   6   5   2        3.33        3.14      1.25 o 
   7   5   2        1.24        2.08      1.17 o 
   8   5   2        2.12        3.57      2.21 o 
  -7   6   2       89.04       91.00      3.46 o 
  -6   6   2       12.16       10.95      1.54 o 
  -5   6   2      115.18      113.84      3.21 o 
  -4   6   2      150.89      154.20      3.25 o 
  -3   6   2      136.78      129.99      3.21 o 
  -2   6   2       78.65       83.11      2.09 o 
  -1   6   2       30.59       32.61      1.05 o 
   0   6   2      388.94      385.76      7.09 o 
   1   6   2        1.87        4.75      0.77 o 
   2   6   2       27.60       31.99      1.67 o 
   3   6   2      641.00      679.79     13.72 o 
   4   6   2      295.73      310.32      9.39 o 
   5   6   2      270.19      281.53      5.53 o 
   6   6   2       64.00       54.95      9.97 o 
   7   6   2      112.23      116.87      7.18 o 
  -6   7   2        0.01        0.84      0.84 o 
  -5   7   2      104.42       96.71      2.90 o 
  -4   7   2       38.84       41.80      1.99 o 
  -3   7   2      102.90      105.42      2.62 o 
  -2   7   2        8.55       10.25      1.10 o 
  -1   7   2      437.03      446.95      5.69 o 
   0   7   2      109.40      106.75      2.08 o 
   1   7   2        6.20        4.95      0.65 o 
   2   7   2        0.04        0.44      0.94 o 
   3   7   2        0.95        2.97      1.56 o 
   4   7   2        3.17        1.59      1.09 o 
   5   7   2       39.31       46.66      2.59 o 
   6   7   2        1.89        2.12      0.96 o 
   7   7   2      172.32      179.99      7.74 o 
  -6   8   2        0.22        0.85      0.84 o 
  -5   8   2        4.83        5.30      1.05 o 
  -4   8   2        3.23        3.62      0.86 o 
  -3   8   2       18.96       18.23      1.33 o 
  -2   8   2       31.25       27.39      2.05 o 
  -1   8   2        0.20        0.37      0.70 o 
   0   8   2       40.38       36.41      2.15 o 
   1   8   2      123.93      121.50      4.92 o 
   2   8   2       45.94       41.96      2.30 o 
   3   8   2       25.26       22.90      2.14 o 
   4   8   2        2.40        2.00      1.13 o 
   5   8   2       12.78       12.18      1.60 o 
   6   8   2        0.17        1.08      1.07 o 
   7   8   2       18.48       21.34      4.07 o 
  -5   9   2        2.76        1.67      0.94 o 
  -4   9   2        9.18       11.08      1.34 o 
  -3   9   2       38.90       36.68      2.53 o 
  -2   9   2       42.50       38.09      1.93 o 
  -1   9   2       13.15        9.88      1.50 o 
   0   9   2       32.91       27.48      2.01 o 
   1   9   2        2.99        5.16      1.33 o 
   2   9   2       72.85       66.77      2.75 o 
   3   9   2        6.96        5.58      2.02 o 
   4   9   2        0.03        0.80      0.91 o 
   5   9   2       18.97       17.88      5.33 o 
   6   9   2        3.51        2.75      1.03 o 
  -4  10   2        3.26        4.46      1.73 o 
  -3  10   2       15.25       14.58      2.47 o 
  -2  10   2        1.74        3.62      1.34 o 
  -1  10   2        0.19        1.06      1.12 o 
   0  10   2        1.41        1.64      1.05 o 
   1  10   2       12.27        5.92      1.48 o 
   2  10   2       20.01       17.67      2.14 o 
   3  10   2      156.08      153.95      5.07 o 
   4  10   2        0.04        0.61      0.99 o 
   5  10   2       46.58       50.00      2.98 o 
   6  10   2        4.59        3.81      2.26 o 
  -3  11   2        4.45        4.54      1.81 o 
  -2  11   2       20.04       19.14      2.15 o 
  -1  11   2        4.64        6.71      1.57 o 
   0  11   2       32.22       37.03      2.72 o 
   1  11   2        4.49        6.41      1.48 o 
   2  11   2       14.59       14.34      1.96 o 
   3  11   2        3.19        3.08      2.22 o 
   4  11   2       81.21       78.08      3.51 o 
   5  11   2        6.66        3.72      1.35 o 
  -1  12   2        0.09        0.28      0.94 o 
   0  12   2        4.86        3.56      1.35 o 
   1  12   2        7.92        6.01      1.39 o 
   2  12   2       25.59       22.24      2.10 o 
   3  12   2        0.00        0.59      1.00 o 
  -3 -10   3        3.67        4.63      2.37 o 
  -2 -10   3        0.22        0.55      0.89 o 
  -1 -10   3       38.47       43.27      3.75 o 
   0 -10   3       25.84       30.74      2.46 o 
   1 -10   3       40.24       44.91      3.03 o 
   2 -10   3       62.31       81.10      4.11 o 
  -4  -9   3        1.10        0.21      1.58 o 
  -3  -9   3        0.00        0.76      0.71 o 
  -2  -9   3        1.06        1.81      1.08 o 
  -1  -9   3        4.48        5.83      1.64 o 
   0  -9   3        4.41        3.91      1.51 o 
   1  -9   3       27.11       29.22      2.37 o 
   2  -9   3        1.05        1.49      1.36 o 
   3  -9   3        2.89        4.10      1.61 o 
   4  -9   3        0.00        1.37      1.09 o 
  -5  -8   3        6.59        4.40      2.31 o 
  -4  -8   3       20.44       16.61      3.32 o 
  -3  -8   3        6.61        7.58      1.13 o 
  -2  -8   3        1.88        2.09      0.82 o 
  -1  -8   3       34.40       35.11      2.57 o 
   0  -8   3       15.05       15.42      1.88 o 
   1  -8   3        1.07        1.96      1.60 o 
   2  -8   3       10.77       10.22      2.63 o 
   3  -8   3        0.08        0.42      1.21 o 
   4  -8   3       22.29       18.85      2.65 o 
   5  -8   3       30.70       30.31      3.52 o 
  -6  -7   3      124.14      111.09      6.57 o 
  -5  -7   3       91.59       87.35      9.57 o 
  -4  -7   3      863.30      873.83     35.02 o 
  -3  -7   3      100.88       97.41      3.03 o 
  -2  -7   3      752.23      757.74     10.68 o 
  -1  -7   3      137.66      133.88      3.61 o 
   0  -7   3      203.44      198.25      6.52 o 
   1  -7   3        0.10        0.93      1.23 o 
   2  -7   3       13.08       13.51      2.54 o 
   3  -7   3        3.52        3.91      1.57 o 
   4  -7   3        6.27        7.52      1.68 o 
   5  -7   3        1.82        1.65      1.42 o 
   6  -7   3        2.36        3.76      2.90 o 
  -7  -6   3        3.18        3.30      1.88 o 
  -6  -6   3       30.54       31.26      2.52 o 
  -5  -6   3       18.20       16.82      1.72 o 
  -4  -6   3       19.51       18.21      1.08 o 
  -3  -6   3      254.74      250.86      3.14 o 
  -2  -6   3       82.67       80.86      2.19 o 
  -1  -6   3      755.42      781.98      7.76 o 
   0  -6   3      556.01      574.28      7.88 o 
   1  -6   3      384.23      385.21      6.27 o 
   2  -6   3      165.62      168.99      4.54 o 
   3  -6   3       20.76       21.49      1.16 o 
   4  -6   3        0.23        0.51      0.52 o 
   5  -6   3        6.32        5.67      0.97 o 
   6  -6   3       12.38       13.98      2.64 o 
  -7  -5   3        4.30        4.19      1.31 o 
  -6  -5   3        1.22        1.58      1.21 o 
  -5  -5   3       21.96       22.29      1.90 o 
  -4  -5   3       74.10       71.11      1.76 o 
  -3  -5   3      117.59      115.19      2.65 o 
  -2  -5   3       43.09       37.48      1.23 o 
  -1  -5   3      218.93      216.21      4.03 o 
   0  -5   3        1.27        1.25      1.28 o 
   1  -5   3       19.17       17.54      2.14 o 
   2  -5   3      356.46      360.88      4.66 o 
   3  -5   3        0.02        0.96      0.84 o 
   4  -5   3       34.62       39.38      1.68 o 
   5  -5   3        2.66        3.41      0.92 o 
   6  -5   3       13.24       14.40      1.78 o 
   7  -5   3       28.84       30.19      2.49 o 
  -7  -4   3        0.87        1.27      1.26 o 
  -6  -4   3       10.01        9.98      1.84 o 
  -5  -4   3       14.09       11.41      1.60 o 
  -4  -4   3        8.21        6.99      0.60 o 
  -3  -4   3        0.07        0.55      0.27 o 
  -2  -4   3        1.15        0.90      0.36 o 
  -1  -4   3      149.02      145.34      1.91 o 
   0  -4   3      282.46      287.67      7.11 o 
   1  -4   3       35.81       34.62      1.76 o 
   2  -4   3       10.87        7.99      1.39 o 
   3  -4   3        1.10        1.80      1.46 o 
   4  -4   3        0.03        1.29      1.27 o 
   5  -4   3        1.26        1.09      1.10 o 
   6  -4   3       21.77       21.01      1.73 o 
   7  -4   3       21.05       22.27      1.73 o 
  -8  -3   3        0.78        1.70      1.24 o 
  -7  -3   3       66.38       65.74      4.05 o 
  -6  -3   3       13.71       13.62      1.93 o 
  -5  -3   3       89.77       92.09      5.73 o 
  -4  -3   3       27.14       24.18      2.00 o 
  -3  -3   3      240.70      266.69      2.75 o 
  -2  -3   3      159.06      143.01      1.83 o 
  -1  -3   3       84.86       70.59      1.88 o 
   0  -3   3       64.39       65.88      1.46 o 
   1  -3   3      301.29      281.81      2.21 o 
   2  -3   3      119.39      127.22      2.91 o 
   3  -3   3      100.26       98.16     10.18 o 
   4  -3   3       44.23       42.68      2.51 o 
   5  -3   3        0.22        1.62      1.21 o 
   6  -3   3        1.36        0.55      1.25 o 
   7  -3   3        7.58        7.75      1.61 o 
   8  -3   3        1.04        1.70      0.99 o 
  -8  -2   3        0.59        2.31      1.61 o 
  -7  -2   3        1.47        0.94      1.11 o 
  -6  -2   3       12.72       11.22      1.83 o 
  -5  -2   3       55.50       60.03      4.06 o 
  -4  -2   3       77.83       74.72      3.36 o 
  -3  -2   3      351.32      413.40     18.23 o 
  -2  -2   3      367.31      396.23      3.97 o 
  -1  -2   3     1108.45     1233.36     27.39 o 
   0  -2   3       21.60       33.00      0.73 o 
   1  -2   3      160.07      137.12      2.52 o 
   2  -2   3        3.83        5.43      0.93 o 
   3  -2   3      176.20      174.23      3.82 o 
   4  -2   3       33.89       29.78      1.97 o 
   5  -2   3        0.05        1.66      1.49 o 
   6  -2   3       11.43       10.81      1.67 o 
   7  -2   3      171.04      169.96      5.03 o 
   8  -2   3       22.96       23.84      2.37 o 
  -8  -1   3        0.17        0.93      1.14 o 
  -7  -1   3        0.39        0.80      1.06 o 
  -6  -1   3        8.78        9.65      1.89 o 
  -5  -1   3        0.00        0.55      0.35 o 
  -4  -1   3      101.90      106.24      4.57 o 
  -3  -1   3      561.87      616.63      8.47 o 
  -2  -1   3        0.44        0.74      0.37 o 
  -1  -1   3       69.94       65.46      0.73 o 
   0  -1   3      676.45      622.47      5.81 o 
   1  -1   3       62.97       58.60      1.51 o 
   2  -1   3        5.81        5.96      0.53 o 
   3  -1   3        2.07        0.38      0.84 o 
   4  -1   3      194.70      172.61      3.64 o 
   5  -1   3      137.55      143.52      5.84 o 
   6  -1   3       14.02       13.32      1.66 o 
   7  -1   3       19.52       20.34      1.91 o 
   8  -1   3        3.13        2.42      2.10 o 
  -8   0   3        7.67        6.04      3.70 o 
  -7   0   3        0.31        1.16      1.08 o 
  -6   0   3       22.25       24.36      2.30 o 
  -5   0   3       75.17       72.64      2.65 o 
  -4   0   3       22.55       25.92      0.66 o 
  -3   0   3      109.84       97.29      2.00 o 
  -2   0   3      209.85      196.48      2.13 o 
  -1   0   3      559.76      563.69      5.04 o 
   0   0   3     2938.35     2817.95     10.32 o 
   1   0   3      458.24      453.61      2.67 o 
   2   0   3      209.81      191.35      3.82 o 
   3   0   3      164.94      157.46      4.50 o 
   4   0   3      113.08      110.36      3.28 o 
   5   0   3        0.00        0.00      1.18 o 
   6   0   3        3.86        4.45      1.43 o 
   7   0   3        6.29        5.41      1.56 o 
   8   0   3        5.49        6.37      1.50 o 
  -8   1   3       12.33        7.87      1.62 o 
  -7   1   3      143.42      142.71      8.61 o 
  -6   1   3       55.38       55.85      3.21 o 
  -5   1   3      155.39      158.85      2.63 o 
  -4   1   3       56.28       65.42      1.52 o 
  -3   1   3        7.01        7.89      0.52 o 
  -2   1   3      270.50      265.95      2.06 o 
  -1   1   3        3.66        3.94      0.30 o 
   0   1   3      742.05      728.53      5.10 o 
   1   1   3      326.08      323.54      2.64 o 
   2   1   3      369.46      333.67      4.51 o 
   3   1   3      512.30      494.68      5.58 o 
   4   1   3        1.77        3.21      1.02 o 
   5   1   3       91.29       91.14      3.26 o 
   6   1   3        0.90        1.07      1.22 o 
   7   1   3       72.07       65.51      3.04 o 
   8   1   3        1.42        2.38      1.21 o 
  -8   2   3        2.12        3.30      1.52 o 
  -7   2   3       10.79        9.63      1.78 o 
  -6   2   3      233.17      234.76      5.60 o 
  -5   2   3      166.40      150.70      2.80 o 
  -4   2   3      599.33      646.59      4.58 o 
  -3   2   3       42.80       45.59      1.23 o 
  -2   2   3     1954.15     2125.36      7.84 o 
  -1   2   3       61.35       67.97      0.86 o 
   1   2   3      164.88      162.82      1.70 o 
   2   2   3      971.24      978.47      8.64 o 
   3   2   3        0.62        0.67      0.66 o 
   5   2   3      232.33      243.83      5.34 o 
   6   2   3       27.50       28.53      2.60 o 
   7   2   3       50.36       43.24      3.77 o 
   8   2   3       43.54       35.43      2.58 o 
  -7   3   3        0.10       -0.06      1.01 o 
  -6   3   3       12.07       11.99      1.16 o 
  -5   3   3       21.41       18.40      1.33 o 
  -4   3   3        0.03        0.39      0.71 o 
  -3   3   3       27.80       29.63      1.03 o 
  -2   3   3      255.22      262.86      2.19 o 
  -1   3   3       20.40       21.01      0.61 o 
   0   3   3       86.09       75.24      0.94 o 
   1   3   3      296.10      288.77      3.96 o 
   2   3   3      685.04      740.23      6.13 o 
   3   3   3        7.42        5.06      0.65 o 
   4   3   3       24.21       27.74      2.38 o 
   5   3   3       47.13       45.57      5.43 o 
   6   3   3      116.88      123.66      3.97 o 
   7   3   3        6.61        5.57      1.37 o 
   8   3   3      605.36      566.71     14.87 o 
  -7   4   3       18.51       20.22      3.53 o 
  -6   4   3        0.28        0.54      0.81 o 
  -5   4   3       16.83       14.89      1.34 o 
  -4   4   3        5.30        4.97      0.98 o 
  -3   4   3       26.21       28.27      1.26 o 
  -2   4   3      470.58      471.79      6.81 o 
  -1   4   3      185.24      203.80      2.11 o 
   0   4   3      305.48      308.93      2.20 o 
   1   4   3        4.56        2.07      0.27 o 
   2   4   3       89.70       77.37      1.50 o 
   3   4   3       69.32       59.74      4.17 o 
   4   4   3       21.89       18.92      1.50 o 
   5   4   3       53.59       58.34      8.91 o 
   6   4   3       32.63       31.99      2.70 o 
   7   4   3        0.06        0.28      1.03 o 
   8   4   3        6.31        5.08      1.67 o 
  -7   5   3       29.23       26.09      1.74 o 
  -6   5   3      112.10      117.14      3.19 o 
  -5   5   3        3.80        5.40      1.07 o 
  -4   5   3       45.43       44.10      1.84 o 
  -3   5   3       53.44       50.57      1.69 o 
  -2   5   3        1.19        0.67      0.46 o 
  -1   5   3       24.84       21.46      0.95 o 
   0   5   3      420.49      444.51      3.18 o 
   1   5   3        2.34        2.06      0.44 o 
   2   5   3       14.79       16.53      0.99 o 
   3   5   3       13.91       12.51      1.30 o 
   4   5   3        1.18        2.41      1.56 o 
   5   5   3       28.40       28.96      2.08 o 
   6   5   3       21.75       18.95      2.62 o 
   7   5   3        7.44        6.56      1.69 o 
   8   5   3       19.05       21.08      2.35 o 
  -7   6   3      129.64      121.56      5.04 o 
  -6   6   3      380.37      391.24     12.42 o 
  -5   6   3      698.22      746.90      7.86 o 
  -4   6   3     1270.41     1333.79      9.49 o 
  -3   6   3      288.18      283.75      3.87 o 
  -2   6   3      283.66      290.10      6.26 o 
  -1   6   3      159.38      157.53      3.05 o 
   0   6   3       41.40       39.02      1.06 o 
   1   6   3       76.79       72.56      1.74 o 
   2   6   3      150.90      154.04      5.37 o 
   3   6   3        2.32        3.29      1.06 o 
   4   6   3        0.04        1.71      1.33 o 
   5   6   3       52.44       47.36      2.52 o 
   6   6   3       22.40       22.59      3.57 o 
   7   6   3        2.30        2.47      1.73 o 
   8   6   3        4.16        3.48      2.38 o 
  -6   7   3       12.74       11.96      1.40 o 
  -5   7   3      131.48      129.56      3.88 o 
  -4   7   3        1.66        3.07      1.19 o 
  -3   7   3      389.21      396.09      4.85 o 
  -2   7   3        0.92        0.97      0.86 o 
  -1   7   3      385.46      370.07      6.98 o 
   0   7   3       30.45       27.02      1.61 o 
   1   7   3        0.00        0.18      0.85 o 
   2   7   3        6.65        6.91      1.16 o 
   3   7   3        5.22        5.65      1.17 o 
   4   7   3        4.15        6.25      1.33 o 
   5   7   3       82.92       77.50      3.30 o 
   6   7   3       72.93       68.42      3.39 o 
   7   7   3       66.41       52.66      3.20 o 
  -6   8   3        0.39        1.11      0.85 o 
  -5   8   3       15.35       15.56      1.34 o 
  -4   8   3        0.16        0.84      0.95 o 
  -3   8   3       13.75       12.85      1.25 o 
  -2   8   3        7.95        6.54      1.65 o 
  -1   8   3       38.44       37.02      1.55 o 
   0   8   3        7.65        7.08      1.33 o 
   1   8   3       99.52      101.16      2.90 o 
   2   8   3       40.47       38.46      2.18 o 
   3   8   3       81.16       80.75      2.90 o 
   4   8   3        2.21        0.63      0.96 o 
   5   8   3        1.07        1.86      1.04 o 
   6   8   3        6.76        2.76      1.10 o 
   7   8   3        5.26        5.16      1.95 o 
  -5   9   3       24.34       25.23      1.79 o 
  -4   9   3        4.33        4.62      0.90 o 
  -3   9   3        0.72        0.57      0.83 o 
  -2   9   3       13.74       15.87      1.50 o 
  -1   9   3       27.01       23.78      1.42 o 
   0   9   3        0.72        1.14      1.02 o 
   1   9   3      214.83      209.25      4.97 o 
   2   9   3       26.94       25.04      1.90 o 
   3   9   3        5.03        6.03      1.36 o 
   4   9   3        2.84        3.04      1.16 o 
   5   9   3        5.05        4.80      1.30 o 
   6   9   3        1.95        2.98      1.38 o 
  -4  10   3        1.80        1.87      1.44 o 
  -3  10   3        4.49        4.62      1.47 o 
  -2  10   3       20.00       23.37      1.45 o 
  -1  10   3       22.84       23.20      1.84 o 
   0  10   3        2.60        2.25      0.98 o 
   1  10   3       45.13       41.85      2.54 o 
   2  10   3        0.60        0.65      1.19 o 
   3  10   3       49.13       43.11      3.24 o 
   4  10   3        9.44        8.08      1.43 o 
   5  10   3       10.49        8.36      1.41 o 
   6  10   3        0.76        1.83      1.32 o 
  -3  11   3       41.73       46.29      5.23 o 
  -2  11   3       36.23       39.53      2.54 o 
  -1  11   3        8.78       11.32      1.59 o 
   0  11   3        1.80        2.80      1.32 o 
   1  11   3        0.35        0.93      1.00 o 
   2  11   3        0.18        1.06      0.98 o 
   3  11   3       39.43       35.97      2.70 o 
   4  11   3        0.52        1.60      1.08 o 
   5  11   3       99.04      101.42      4.37 o 
  -1  12   3        1.06        1.58      0.93 o 
   0  12   3        8.66       10.91      1.76 o 
   1  12   3        4.10        3.69      1.24 o 
   2  12   3        7.55       10.76      1.83 o 
   3  12   3        5.38        6.55      1.52 o 
  -2 -10   4       13.15       12.80      2.68 o 
  -1 -10   4        8.35       10.07      1.71 o 
   0 -10   4       84.66       97.82      4.38 o 
   1 -10   4       59.33       73.56      3.95 o 
  -4  -9   4        0.00        1.06      2.05 o 
  -3  -9   4        3.35        4.66      2.12 o 
  -2  -9   4       22.17       20.90      1.97 o 
  -1  -9   4       33.82       38.57      2.73 o 
   0  -9   4       28.23       26.90      2.32 o 
   1  -9   4       15.14       16.27      2.05 o 
   2  -9   4       22.20       24.61      2.61 o 
   3  -9   4       10.22        9.90      1.90 o 
  -5  -8   4        1.25        3.25      2.89 o 
  -4  -8   4        2.90        3.70      2.30 o 
  -3  -8   4        5.51        3.64      2.07 o 
  -2  -8   4        0.63        1.01      1.02 o 
  -1  -8   4        0.65        1.27      1.08 o 
   0  -8   4       26.38       26.58      2.12 o 
   1  -8   4       23.31       25.82      2.30 o 
   2  -8   4        0.50        0.70      1.20 o 
   3  -8   4        0.01        0.78      0.99 o 
   4  -8   4        0.39        0.35      1.02 o 
  -6  -7   4        7.90        6.16      2.73 o 
  -5  -7   4       11.12       10.07      2.94 o 
  -4  -7   4        4.65        4.28      2.50 o 
  -3  -7   4       20.43       16.96      1.40 o 
  -2  -7   4       55.72       51.98      2.35 o 
  -1  -7   4       44.18       42.04      2.40 o 
   0  -7   4        1.08        1.13      1.25 o 
   1  -7   4       23.00       23.04      2.06 o 
   2  -7   4        1.12        0.96      1.28 o 
   3  -7   4       48.99       46.94      2.87 o 
   4  -7   4        0.14        0.98      1.22 o 
   5  -7   4       32.80       36.54      3.88 o 
  -6  -6   4        3.81        3.55      1.36 o 
  -5  -6   4        5.11        6.77      1.29 o 
  -4  -6   4      187.22      196.18      4.26 o 
  -3  -6   4       66.56       61.92      2.46 o 
  -2  -6   4     1160.87     1212.95      9.70 o 
  -1  -6   4      184.96      187.37      4.32 o 
   0  -6   4     1754.57     1870.71     17.36 o 
   1  -6   4      102.77       99.08      3.60 o 
   2  -6   4      385.20      398.10      8.74 o 
   3  -6   4       68.50       63.17      3.05 o 
   4  -6   4        0.01        0.65      1.21 o 
   5  -6   4       22.26       24.34      2.44 o 
   6  -6   4       11.30       11.48      1.85 o 
  -7  -5   4        0.08        0.83      1.20 o 
  -6  -5   4        0.71        1.27      0.93 o 
  -5  -5   4       11.94       12.24      1.64 o 
  -4  -5   4        5.33        4.19      1.08 o 
  -3  -5   4       14.99       12.79      0.94 o 
  -2  -5   4       58.91       55.44      1.40 o 
  -1  -5   4      431.13      426.49      6.88 o 
   0  -5   4      105.97      105.90      3.24 o 
   1  -5   4      529.32      542.20     16.96 o 
   2  -5   4      283.58      257.88      4.86 o 
   3  -5   4      603.48      600.64     17.32 o 
   4  -5   4      259.38      264.59      7.94 o 
   5  -5   4       71.47       67.68      2.66 o 
   6  -5   4        0.00        0.21      0.72 o 
  -7  -4   4        0.01        0.24      0.91 o 
  -6  -4   4        1.80        2.00      1.10 o 
  -5  -4   4      124.25      128.19      4.03 o 
  -4  -4   4       63.70       65.50      2.68 o 
  -3  -4   4       71.58       66.80      1.52 o 
  -2  -4   4        5.38        6.97      1.03 o 
  -1  -4   4       21.55       19.77      1.08 o 
   0  -4   4        5.10        5.56      1.14 o 
   1  -4   4      155.32      150.57      3.72 o 
   2  -4   4       33.62       32.17      2.03 o 
   3  -4   4        0.53        0.77      1.45 o 
   4  -4   4       95.48       86.65      3.91 o 
   5  -4   4        0.27       -0.06      1.02 o 
   6  -4   4       12.00       11.24      1.98 o 
   7  -4   4       17.06       14.93      1.63 o 
  -7  -3   4        1.55        1.97      1.11 o 
  -6  -3   4        8.07        9.80      1.60 o 
  -5  -3   4       23.75       25.21      2.08 o 
  -4  -3   4        4.52        5.64      1.19 o 
  -3  -3   4      103.18      106.20      1.28 o 
  -2  -3   4        0.57        2.01      0.65 o 
  -1  -3   4      277.12      287.00      3.68 o 
   0  -3   4       25.34       19.14      0.81 o 
   1  -3   4       71.13       69.14      4.29 o 
   2  -3   4       15.50       14.10      1.45 o 
   3  -3   4        8.52       11.70      1.71 o 
   4  -3   4        3.56        3.12      1.14 o 
   5  -3   4        6.30        5.89      1.54 o 
   6  -3   4        0.45        0.59      1.32 o 
   7  -3   4        0.00        0.84      1.09 o 
  -7  -2   4        6.32        8.32      1.94 o 
  -6  -2   4        0.50        1.21      1.22 o 
  -5  -2   4       74.86       80.43      3.95 o 
  -4  -2   4       36.84       34.02      2.17 o 
  -3  -2   4      689.72      807.39      7.19 o 
  -2  -2   4        9.96       14.17      0.66 o 
  -1  -2   4     1403.74     1658.26     16.37 o 
   0  -2   4        1.44        2.37      0.36 o 
   1  -2   4     1189.17     1276.10      9.63 o 
   2  -2   4       56.65       57.88      2.36 o 
   3  -2   4        1.27        1.36      1.33 o 
   4  -2   4       86.81       84.24      3.15 o 
   5  -2   4        0.25        1.44      1.62 o 
   6  -2   4        8.75        6.37      2.12 o 
   7  -2   4        8.84        8.73      1.70 o 
   8  -2   4       14.16       14.02      2.00 o 
  -7  -1   4        1.86        0.62      1.15 o 
  -6  -1   4        5.17        5.38      1.53 o 
  -5  -1   4        0.30        0.28      1.13 o 
  -4  -1   4       89.12       93.23      3.15 o 
  -3  -1   4      200.68      209.84      4.45 o 
  -2  -1   4      225.77      227.91      3.30 o 
  -1  -1   4      717.70      781.77      5.63 o 
   0  -1   4     2077.69     2206.03     15.49 o 
   1  -1   4     4647.78     4923.81     39.37 o 
   2  -1   4      161.68      176.66      8.96 o 
   3  -1   4      493.67      558.07     23.30 o 
   4  -1   4       69.28       74.10      2.63 o 
   5  -1   4       23.04       22.11      1.97 o 
   6  -1   4       10.90       11.66      1.69 o 
   7  -1   4        5.62        6.40      1.68 o 
   8  -1   4        0.73        0.99      1.21 o 
  -8   0   4        0.28        0.89      1.27 o 
  -7   0   4        8.12        8.49      1.59 o 
  -6   0   4        4.37        2.92      1.69 o 
  -5   0   4       19.33       18.06      1.88 o 
  -4   0   4       43.80       45.16      2.20 o 
  -3   0   4      110.06      104.52      2.86 o 
  -2   0   4       13.18       11.28      0.80 o 
  -1   0   4      314.78      314.09      2.51 o 
   0   0   4      405.71      373.81      2.67 o 
   1   0   4       73.32       77.04      1.39 o 
   2   0   4       76.24       61.76      1.49 o 
   3   0   4       75.84       75.91      2.29 o 
   4   0   4       35.41       29.44      2.13 o 
   5   0   4       91.30       98.00      3.39 o 
   6   0   4        7.37        7.08      1.47 o 
   7   0   4        0.03        0.34      1.01 o 
   8   0   4        0.10        1.20      1.18 o 
  -8   1   4        8.13        9.71      1.93 o 
  -7   1   4        8.86        9.55      1.75 o 
  -6   1   4       26.79       24.66      2.34 o 
  -5   1   4       43.13       37.05      1.25 o 
  -4   1   4        0.75        0.75      0.29 o 
  -3   1   4      169.82      162.72      2.25 o 
  -2   1   4      185.60      179.06      1.28 o 
  -1   1   4      310.42      331.91      3.94 o 
   0   1   4       45.00       39.66      0.94 o 
   1   1   4      319.97      301.99      2.89 o 
   2   1   4        0.01        0.47      0.46 o 
   3   1   4        9.84       10.02      1.67 o 
   4   1   4        5.37        5.83      1.77 o 
   5   1   4       26.91       26.25      2.07 o 
   6   1   4       12.88       12.04      1.89 o 
   7   1   4       69.80       68.81      4.26 o 
   8   1   4        0.28        2.86      2.20 o 
  -7   2   4        1.53        2.23      1.62 o 
  -6   2   4        4.03        3.13      1.20 o 
  -5   2   4       17.22       18.40      1.17 o 
  -4   2   4      183.72      186.67      2.50 o 
  -3   2   4      603.83      658.21     15.64 o 
  -2   2   4        6.65        7.51      0.45 o 
  -1   2   4        7.27        9.18      0.43 o 
   0   2   4      237.39      217.06      1.98 o 
   1   2   4       15.08       11.42      0.44 o 
   2   2   4       98.02       91.62      1.48 o 
   3   2   4       10.80       10.43      0.91 o 
   4   2   4        2.98        3.15      1.17 o 
   5   2   4       90.67       83.44      4.50 o 
   6   2   4      117.39      117.13      5.44 o 
   7   2   4        1.26        2.66      1.86 o 
   8   2   4       11.20        9.79      2.28 o 
  -7   3   4        1.29        1.49      1.15 o 
  -6   3   4       45.99       44.14      1.81 o 
  -5   3   4       52.91       52.14      2.99 o 
  -4   3   4      129.16      137.74      2.57 o 
  -3   3   4       57.90       53.28      1.23 o 
  -2   3   4      853.62      968.03      7.88 o 
  -1   3   4       47.42       65.30      1.08 o 
   0   3   4     2483.77     2701.77     36.61 o 
   1   3   4      214.13      238.54      1.69 o 
   2   3   4       74.97       74.65      2.59 o 
   3   3   4        6.37        3.04      0.63 o 
   4   3   4       20.59       22.00      2.37 o 
   5   3   4        1.55        1.78      1.47 o 
   6   3   4       74.28       68.31      3.00 o 
   7   3   4       57.37       57.25      3.07 o 
   8   3   4       71.39       65.40      4.97 o 
  -7   4   4        2.24        3.54      1.47 o 
  -6   4   4       11.61       11.44      1.14 o 
  -5   4   4        2.86        3.18      0.92 o 
  -4   4   4       57.49       59.59      2.57 o 
  -3   4   4       69.43       69.04      1.82 o 
  -2   4   4       23.10       25.69      0.86 o 
  -1   4   4      177.13      185.82      3.72 o 
   0   4   4       29.77       29.44      0.63 o 
   1   4   4       70.09       71.17      1.42 o 
   2   4   4        0.05        0.72      0.47 o 
   3   4   4        1.54        1.28      0.50 o 
   4   4   4        0.68        0.74      1.03 o 
   5   4   4        0.00        1.17      1.17 o 
   6   4   4        0.24        0.89      1.16 o 
   7   4   4        3.73        2.68      1.46 o 
   8   4   4       71.76       70.74      3.81 o 
  -7   5   4       52.78       57.22      3.36 o 
  -6   5   4        5.67        6.11      1.64 o 
  -5   5   4       55.23       52.83      2.01 o 
  -4   5   4      111.83      110.95      2.63 o 
  -3   5   4      126.48      120.93      3.52 o 
  -2   5   4      112.98      115.87      1.73 o 
  -1   5   4        0.01        0.34      0.61 o 
   0   5   4       42.10       47.33      1.42 o 
   1   5   4       17.84       12.81      0.90 o 
   2   5   4      319.52      296.44      3.91 o 
   3   5   4       66.03       69.15      2.36 o 
   4   5   4       63.01       68.73      2.75 o 
   5   5   4        3.14        1.92      1.05 o 
   6   5   4       26.02       24.15      2.74 o 
   7   5   4        2.94        2.94      1.09 o 
   8   5   4       13.52       17.88      2.22 o 
  -6   6   4      139.94      136.03      6.34 o 
  -5   6   4       31.57       31.95      1.94 o 
  -4   6   4       65.94       67.78      2.34 o 
  -3   6   4      112.69      114.69      2.65 o 
  -2   6   4        7.58        5.73      0.86 o 
  -1   6   4        3.61        4.78      0.71 o 
   0   6   4      434.73      430.26      4.56 o 
   1   6   4      132.86      122.46      2.36 o 
   2   6   4        8.69        8.07      0.76 o 
   3   6   4        9.38       10.09      1.92 o 
   4   6   4        1.63        2.11      1.23 o 
   5   6   4        3.30        2.33      1.10 o 
   6   6   4        1.69        1.07      1.04 o 
   7   6   4       34.00       37.47      3.70 o 
   8   6   4       17.03       20.80      2.21 o 
  -6   7   4        9.95       10.63      1.37 o 
  -5   7   4       57.53       57.93      2.41 o 
  -4   7   4      230.04      227.32      4.12 o 
  -3   7   4      655.68      690.17      7.17 o 
  -2   7   4     1070.81     1112.46     26.34 o 
  -1   7   4      714.23      713.39     14.48 o 
   0   7   4      427.28      404.81      5.11 o 
   1   7   4      304.56      298.90      6.71 o 
   2   7   4        1.51        1.65      1.17 o 
   3   7   4        7.61        6.78      1.46 o 
   4   7   4       80.10       72.34      2.79 o 
   5   7   4        4.32        6.77      1.39 o 
   6   7   4       29.45       26.66      2.19 o 
   7   7   4       17.26       20.45      2.86 o 
  -5   8   4        7.12        6.66      1.05 o 
  -4   8   4       21.88       21.26      1.85 o 
  -3   8   4        0.28        0.37      0.69 o 
  -2   8   4      149.78      139.69      4.31 o 
  -1   8   4      389.71      389.45      5.27 o 
   0   8   4       49.13       50.34      2.09 o 
   1   8   4      327.60      316.15      4.95 o 
   2   8   4       93.60       90.30      2.95 o 
   3   8   4      128.63      117.95      3.36 o 
   4   8   4        9.03        7.22      1.54 o 
   5   8   4        0.87        1.46      1.12 o 
   6   8   4       18.66       17.63      2.05 o 
   7   8   4        8.39        5.95      1.91 o 
  -5   9   4       21.07       23.08      1.71 o 
  -4   9   4        7.86        6.91      1.06 o 
  -3   9   4       53.28       51.71      2.59 o 
  -2   9   4       26.14       23.38      1.66 o 
  -1   9   4       64.14       55.68      2.10 o 
   0   9   4        9.69        7.49      1.21 o 
   1   9   4      164.98      168.99      3.92 o 
   2   9   4       97.87      100.13      3.16 o 
   3   9   4       49.84       51.62      3.28 o 
   4   9   4        5.82        5.62      1.63 o 
   5   9   4       67.96       66.70      3.05 o 
   6   9   4        9.98       10.61      1.65 o 
  -4  10   4        3.48        3.27      1.27 o 
  -3  10   4        5.12        3.58      1.56 o 
  -2  10   4       15.09       16.59      1.43 o 
  -1  10   4       55.91       50.48      2.38 o 
   0  10   4        0.13        0.37      0.95 o 
   1  10   4       36.18       38.02      2.63 o 
   2  10   4       11.93       15.48      1.74 o 
   3  10   4       23.40       23.67      2.04 o 
   4  10   4        4.71        6.15      1.44 o 
   5  10   4        0.72        0.48      0.91 o 
   6  10   4       15.08       18.47      2.19 o 
  -3  11   4      144.14      178.34     15.30 o 
  -2  11   4        2.58        2.54      1.17 o 
  -1  11   4       17.08       21.90      3.34 o 
   0  11   4        1.95        1.93      0.96 o 
   1  11   4       32.86       31.91      2.11 o 
   2  11   4        2.22        2.42      1.11 o 
   3  11   4       29.49       31.22      2.60 o 
   4  11   4       14.35       16.39      2.01 o 
   5  11   4        5.22        4.93      1.42 o 
  -1  12   4       28.81       38.38      3.03 o 
   0  12   4       80.38       89.38      3.42 o 
   1  12   4       40.17       47.62      4.24 o 
   2  12   4        2.79        1.03      1.64 o 
   3  12   4       10.13       10.44      3.01 o 
  -3  -9   5        3.17        2.19      1.62 o 
  -2  -9   5        1.07       -0.24      1.72 o 
  -1  -9   5        2.31        1.41      0.94 o 
   0  -9   5       15.21       15.50      1.87 o 
   1  -9   5       26.73       25.91      2.42 o 
   2  -9   5       16.42       18.94      2.24 o 
  -4  -8   5        0.89        1.57      2.26 o 
  -3  -8   5       65.59       69.54      5.08 o 
  -2  -8   5        0.52        0.91      1.03 o 
  -1  -8   5        4.15        5.37      1.59 o 
   0  -8   5        0.00        0.46      1.13 o 
   1  -8   5        0.57        1.63      1.63 o 
   2  -8   5       41.70       43.26      3.14 o 
   3  -8   5        6.61        8.45      2.86 o 
   4  -8   5        0.00        0.15      0.87 o 
  -5  -7   5       16.46       15.92      3.17 o 
  -4  -7   5       24.12       26.37      3.55 o 
  -3  -7   5       27.17       22.89      3.17 o 
  -2  -7   5       23.43       20.79      1.69 o 
  -1  -7   5       19.75       17.22      1.62 o 
   0  -7   5        2.34        3.17      1.18 o 
   1  -7   5        2.33        2.09      1.34 o 
   2  -7   5        0.51        2.55      1.57 o 
   3  -7   5        1.08        1.58      1.06 o 
   4  -7   5        0.27        1.22      1.62 o 
   5  -7   5        9.39       12.22      2.73 o 
  -6  -6   5       11.93       12.04      3.04 o 
  -5  -6   5       18.61       22.28      3.30 o 
  -4  -6   5       20.41       21.93      3.51 o 
  -3  -6   5        5.83        7.17      2.47 o 
  -2  -6   5        8.19        8.84      1.38 o 
  -1  -6   5       31.66       33.05      1.97 o 
   0  -6   5        1.96        1.27      1.27 o 
   1  -6   5       18.76       19.17      1.99 o 
   2  -6   5       35.30       34.46      2.43 o 
   3  -6   5        9.50       10.48      2.61 o 
   4  -6   5        0.93        1.49      1.34 o 
   5  -6   5        6.63        5.93      1.46 o 
   6  -6   5        3.42        4.89      2.09 o 
  -6  -5   5       16.62       17.65      3.43 o 
  -5  -5   5       68.26       66.86      5.17 o 
  -4  -5   5       50.03       58.30      4.71 o 
  -3  -5   5       12.09       10.43      0.97 o 
  -2  -5   5       21.03       17.33      0.97 o 
  -1  -5   5        3.69        6.15      1.60 o 
   0  -5   5      356.84      351.16      7.08 o 
   1  -5   5      166.99      168.00      4.20 o 
   2  -5   5     1702.27     1836.03     15.01 o 
   3  -5   5       30.68       28.37      3.81 o 
   4  -5   5      706.29      739.08     20.61 o 
   5  -5   5       39.37       37.54      2.69 o 
   6  -5   5      123.56      116.49      4.54 o 
  -7  -4   5        0.08        1.58      1.90 o 
  -6  -4   5        0.48        0.95      1.01 o 
  -5  -4   5       41.30       41.10      2.56 o 
  -4  -4   5        0.00        0.64      0.91 o 
  -3  -4   5       28.22       23.93      0.91 o 
  -2  -4   5       11.05       10.96      0.73 o 
  -1  -4   5       72.44       67.81      1.55 o 
   0  -4   5      240.87      240.02      4.82 o 
   1  -4   5       80.54       76.25      2.75 o 
   2  -4   5       13.73       11.98      1.85 o 
   3  -4   5      251.79      257.09      9.80 o 
   4  -4   5       95.27       93.03      4.10 o 
   5  -4   5      327.76      343.04      7.17 o 
   6  -4   5      287.87      300.88     11.68 o 
   7  -4   5       63.24       53.83      5.08 o 
  -7  -3   5        6.02        6.91      1.65 o 
  -6  -3   5        0.43        1.60      1.30 o 
  -5  -3   5       31.88       30.79      2.75 o 
  -4  -3   5        0.11        1.00      0.83 o 
  -3  -3   5        1.09        1.67      0.84 o 
  -2  -3   5       43.06       41.49      1.00 o 
  -1  -3   5       12.15       14.21      0.81 o 
   0  -3   5       32.00       23.62      0.92 o 
   1  -3   5       30.88       28.72      1.30 o 
   2  -3   5       73.26       65.07      2.50 o 
   3  -3   5       95.15       95.60      3.28 o 
   4  -3   5       48.27       48.32      3.44 o 
   5  -3   5       41.87       46.41      2.99 o 
   6  -3   5        3.76        3.48      1.41 o 
   7  -3   5        0.28        0.79      1.30 o 
  -7  -2   5       25.57       23.36      3.17 o 
  -6  -2   5       10.17       11.34      1.79 o 
  -5  -2   5        2.81        4.54      1.38 o 
  -4  -2   5       34.37       38.37      2.30 o 
  -3  -2   5       51.02       53.51      2.32 o 
  -2  -2   5       39.96       34.40      0.87 o 
  -1  -2   5        0.69        0.20      0.36 o 
   0  -2   5       21.31       18.97      1.06 o 
   1  -2   5       62.60       58.15      2.77 o 
   2  -2   5       12.77       13.22      1.43 o 
   3  -2   5        3.70        3.54      1.22 o 
   4  -2   5        0.03        0.38      1.12 o 
   5  -2   5       20.72       20.15      1.78 o 
   6  -2   5       17.68       17.42      2.02 o 
   7  -2   5        6.15        5.22      1.49 o 
  -7  -1   5      171.17      175.85      5.59 o 
  -6  -1   5        1.29        1.72      1.63 o 
  -5  -1   5        0.19        0.80      1.22 o 
  -4  -1   5       68.81       74.39      2.88 o 
  -3  -1   5        5.06        6.08      1.22 o 
  -2  -1   5        0.61        0.26      0.17 o 
  -1  -1   5      313.95      342.06      2.06 o 
   0  -1   5      223.87      237.04      2.65 o 
   1  -1   5      140.08      183.99      2.76 o 
   2  -1   5       20.24       24.96      2.57 o 
   3  -1   5      257.03      286.30      7.10 o 
   4  -1   5       84.17       83.13      4.35 o 
   5  -1   5        3.26        4.66      2.05 o 
   6  -1   5       16.50       17.75      1.93 o 
   7  -1   5        0.23        2.02      1.55 o 
   8  -1   5        2.37        2.23      1.35 o 
  -7   0   5        2.54        2.45      2.92 o 
  -6   0   5       27.28       29.40      3.81 o 
  -5   0   5        0.07        1.20      2.16 o 
  -4   0   5        0.00       -0.19      1.53 o 
  -3   0   5        0.02        0.17      1.36 o 
  -2   0   5        1.52        1.01      0.19 o 
  -1   0   5        4.08        4.33      0.33 o 
   0   0   5        1.06        0.69      0.34 o 
   1   0   5        9.26       15.97      0.67 o 
   2   0   5      179.10      189.93      2.47 o 
   3   0   5      392.80      432.79      7.19 o 
   4   0   5       66.71       59.50      2.62 o 
   5   0   5      198.82      208.43      6.73 o 
   7   0   5        7.15        4.82      1.81 o 
   8   0   5        1.52        0.92      1.44 o 
  -7   1   5        8.08       10.20      1.85 o 
  -6   1   5        2.50        2.36      1.25 o 
  -5   1   5       41.82       39.24      2.93 o 
  -4   1   5       28.41       27.08      0.81 o 
  -3   1   5       23.26       23.25      0.51 o 
  -2   1   5        1.38        2.31      0.27 o 
  -1   1   5      125.19      120.88      1.18 o 
   0   1   5        7.69        4.72      0.35 o 
   1   1   5        0.45        0.74      0.30 o 
   2   1   5      171.14      167.67      2.14 o 
   3   1   5      570.50      578.18     29.21 o 
   4   1   5        0.01        0.54      1.07 o 
   5   1   5       19.88       19.77      2.07 o 
   6   1   5       18.29       18.29      1.93 o 
   7   1   5        0.82        2.62      1.81 o 
   8   1   5        0.07        0.67      1.05 o 
  -7   2   5        0.84        0.77      0.99 o 
  -6   2   5       17.65       19.24      1.93 o 
  -5   2   5       27.90       25.78      1.99 o 
  -4   2   5        6.42        7.39      0.54 o 
  -3   2   5        0.81        1.23      0.34 o 
  -2   2   5      167.03      160.23      1.84 o 
  -1   2   5        1.59        0.96      0.24 o 
   0   2   5       52.03       51.78      0.69 o 
   1   2   5      659.89      698.06      6.62 o 
   2   2   5      172.70      169.98      3.29 o 
   3   2   5       89.66       85.08      2.89 o 
   4   2   5       78.47       81.11      2.65 o 
   5   2   5       46.69       45.01      2.61 o 
   6   2   5      130.88      128.84      4.05 o 
   7   2   5       31.75       33.39      2.60 o 
   8   2   5        1.38        1.87      1.05 o 
  -7   3   5        0.01        0.14      0.85 o 
  -6   3   5        6.85        6.45      1.74 o 
  -5   3   5        8.53        8.75      1.00 o 
  -4   3   5       32.15       27.12      2.02 o 
  -3   3   5      102.30       96.16      1.54 o 
  -2   3   5       81.18       93.33      1.58 o 
  -1   3   5     1771.23     1895.19      5.03 o 
   0   3   5       68.08       74.32      1.59 o 
   1   3   5      540.78      595.97      9.77 o 
   2   3   5      280.10      293.35      6.25 o 
   3   3   5       16.15       16.68      1.31 o 
   4   3   5       67.86       67.89      3.62 o 
   5   3   5        2.88        2.18      1.32 o 
   6   3   5       61.09       60.82      2.97 o 
   7   3   5       12.05        9.74      1.62 o 
   8   3   5        0.17        2.74      1.49 o 
  -7   4   5        1.77        1.83      1.31 o 
  -6   4   5        5.36        6.03      1.39 o 
  -5   4   5       11.26       13.36      1.68 o 
  -4   4   5        5.56        5.94      0.86 o 
  -3   4   5       22.24       19.79      1.09 o 
  -2   4   5        2.83        6.48      0.77 o 
  -1   4   5      110.26      111.23      2.12 o 
   0   4   5     1096.41     1246.41     17.81 o 
   1   4   5      531.82      597.51      2.30 o 
   2   4   5     1243.24     1388.96      5.72 o 
   3   4   5       69.54       67.49      2.51 o 
   4   4   5      556.39      592.64     10.07 o 
   5   4   5       11.04       14.55      2.17 o 
   6   4   5       75.82       76.75      4.01 o 
   7   4   5        1.75        2.79      1.35 o 
   8   4   5       12.78       18.16      2.15 o 
  -7   5   5        2.29        2.96      1.31 o 
  -6   5   5        0.75        0.52      0.85 o 
  -5   5   5       12.09       12.34      1.17 o 
  -4   5   5       93.71       98.51      2.69 o 
  -3   5   5      234.00      234.89      3.36 o 
  -2   5   5       13.84       13.61      0.75 o 
  -1   5   5        8.65        7.20      0.57 o 
   0   5   5       17.12       14.12      0.59 o 
   1   5   5       29.85       24.29      0.74 o 
   2   5   5        0.63        0.99      0.75 o 
   3   5   5       78.70       85.36      5.26 o 
   4   5   5       87.11       92.04      3.82 o 
   5   5   5        0.69        1.10      1.13 o 
   6   5   5        4.90        5.17      1.62 o 
   7   5   5       17.63       18.15      2.65 o 
   8   5   5       34.38       36.64      2.62 o 
  -6   6   5        8.20        7.97      1.07 o 
  -5   6   5       79.96       77.56      2.42 o 
  -4   6   5      229.33      238.56      3.85 o 
  -3   6   5       34.79       36.01      1.64 o 
  -2   6   5       70.59       66.33      1.78 o 
  -1   6   5       81.66       74.30      2.18 o 
   0   6   5       14.20       15.40      0.61 o 
   1   6   5       50.00       49.54      1.48 o 
   2   6   5       12.88       12.83      0.80 o 
   3   6   5        2.59        2.94      1.15 o 
   4   6   5      111.73      108.07      3.14 o 
   5   6   5       23.42       18.30      1.88 o 
   6   6   5        1.99        1.13      1.10 o 
   7   6   5        3.30        4.31      1.91 o 
   8   6   5        0.01        1.09      1.00 o 
  -6   7   5        2.88        2.87      1.07 o 
  -5   7   5       12.04       11.80      1.33 o 
  -4   7   5      205.56      205.33      3.82 o 
  -3   7   5       67.05       66.57      2.27 o 
  -2   7   5      756.55      789.25      6.70 o 
  -1   7   5       63.02       61.79      1.40 o 
   0   7   5      563.88      578.71      8.48 o 
   1   7   5        0.44        0.54      0.40 o 
   2   7   5       14.38       14.17      1.38 o 
   3   7   5        7.87        8.56      1.36 o 
   4   7   5        0.25        0.92      1.03 o 
   5   7   5        1.37        2.76      1.19 o 
   6   7   5       11.45       10.68      1.71 o 
   7   7   5        0.01        1.32      1.16 o 
  -5   8   5        2.90        3.40      1.62 o 
  -4   8   5        1.28        2.19      0.82 o 
  -3   8   5       64.47       61.26      2.12 o 
  -2   8   5      343.64      350.13      5.03 o 
  -1   8   5      378.72      374.84      4.36 o 
   0   8   5     1438.19     1402.17     29.62 o 
   1   8   5      924.49      939.35      9.32 o 
   2   8   5     1881.92     1953.41     11.90 o 
   3   8   5      179.69      170.86      7.40 o 
   4   8   5      186.70      181.69      4.97 o 
   5   8   5       34.59       31.06      2.28 o 
   6   8   5        3.98        3.12      1.27 o 
   7   8   5        2.47        2.24      3.08 o 
  -5   9   5        0.00        0.96      1.05 o 
  -4   9   5        5.91        4.45      0.90 o 
  -3   9   5        0.01        0.07      0.53 o 
  -2   9   5        3.42        4.14      1.11 o 
  -1   9   5        7.47        8.55      0.99 o 
   0   9   5       46.89       46.64      1.97 o 
   1   9   5      299.69      307.33      4.89 o 
   2   9   5       10.77        8.73      1.33 o 
   3   9   5      303.92      311.41      5.59 o 
   4   9   5        1.55        0.88      1.09 o 
   5   9   5      179.34      179.34      4.97 o 
   6   9   5       10.85        9.37      1.74 o 
  -4  10   5        0.07        0.52      0.89 o 
  -3  10   5       44.80       45.75      2.72 o 
  -2  10   5       14.08       13.32      1.62 o 
  -1  10   5        0.30        1.15      0.93 o 
   0  10   5        1.52        1.22      1.39 o 
   1  10   5       12.03       10.11      1.34 o 
   2  10   5        1.52        1.69      0.94 o 
   3  10   5       25.19       22.99      1.92 o 
   4  10   5        0.04        0.51      1.10 o 
   5  10   5       13.48       13.40      2.80 o 
   6  10   5        0.00        0.87      0.93 o 
  -3  11   5       38.18       41.77      3.43 o 
  -2  11   5        8.38       10.04      2.04 o 
  -1  11   5       31.80       35.98      2.32 o 
   0  11   5        2.86        3.47      1.06 o 
   1  11   5       10.26       10.77      1.35 o 
   2  11   5        2.55        2.37      1.95 o 
   3  11   5        0.87        1.15      1.60 o 
   4  11   5       10.20       13.20      2.92 o 
   5  11   5        6.72        7.43      2.14 o 
  -1  12   5      168.28      187.30      9.04 o 
   0  12   5        0.69        4.57      2.24 o 
   1  12   5       81.89      100.78      5.93 o 
   2  12   5        1.64        1.66      1.00 o 
   3  12   5       12.96       15.83      2.16 o 
  -1  -9   6        0.51        1.15      2.14 o 
   0  -9   6        6.24        7.79      1.50 o 
  -3  -8   6        2.50        3.39      2.30 o 
  -2  -8   6        9.35       12.66      2.90 o 
  -1  -8   6       19.69       26.35      2.19 o 
   0  -8   6        0.79        2.05      1.38 o 
   1  -8   6       12.20       11.83      1.78 o 
   2  -8   6        6.51        5.08      1.61 o 
   3  -8   6        2.52        4.43      1.62 o 
  -4  -7   6        9.74        9.25      2.70 o 
  -3  -7   6        3.59        4.66      2.31 o 
  -2  -7   6        0.83        3.11      2.82 o 
  -1  -7   6       85.86       84.55      3.11 o 
   0  -7   6        0.39        0.99      1.01 o 
   1  -7   6       51.37       45.41      2.62 o 
   2  -7   6        1.06        2.05      1.60 o 
   3  -7   6        4.09        5.82      2.33 o 
   4  -7   6       18.00       18.21      2.60 o 
  -5  -6   6        0.91        0.71      1.97 o 
  -4  -6   6        5.55        8.59      2.64 o 
  -3  -6   6        2.00        1.20      2.04 o 
  -2  -6   6        8.50        7.56      1.17 o 
  -1  -6   6       70.18       73.04      2.88 o 
   0  -6   6        4.12        3.61      1.55 o 
   1  -6   6       12.69       11.87      1.75 o 
   2  -6   6        8.86       10.34      1.90 o 
   3  -6   6       10.80        9.56      2.43 o 
   4  -6   6        0.12        0.84      1.38 o 
   5  -6   6        1.05        1.23      1.22 o 
  -6  -5   6       95.25       95.23      6.63 o 
  -5  -5   6        0.09        0.68      0.82 o 
  -4  -5   6        1.64        1.22      0.94 o 
  -3  -5   6       22.74       20.00      2.26 o 
  -2  -5   6        2.52        2.81      1.09 o 
  -1  -5   6        0.24        0.51      0.85 o 
   0  -5   6       10.93        9.27      1.71 o 
   1  -5   6       50.30       49.22      2.55 o 
   2  -5   6        1.57        1.50      1.12 o 
   3  -5   6       11.23        8.04      2.50 o 
   4  -5   6       16.10       17.52      2.28 o 
   5  -5   6       11.38       10.40      1.93 o 
   6  -5   6        1.33        2.08      1.29 o 
  -6  -4   6       11.02       11.62      1.95 o 
  -5  -4   6        2.36        3.68      1.26 o 
  -4  -4   6       19.12       17.29      1.69 o 
  -3  -4   6        4.12        2.62      0.96 o 
  -2  -4   6       28.05       21.22      1.03 o 
  -1  -4   6        0.00        1.23      0.53 o 
   0  -4   6       24.09       26.65      1.96 o 
   1  -4   6        2.49        2.84      1.55 o 
   2  -4   6      196.39      196.50      6.42 o 
   3  -4   6       34.68       35.71      3.71 o 
   4  -4   6      747.21      788.15     10.28 o 
   5  -4   6       16.38       16.49      2.20 o 
   6  -4   6      473.81      465.64     19.12 o 
  -6  -3   6        0.11        1.14      0.99 o 
  -5  -3   6        4.53        4.88      1.63 o 
  -4  -3   6       18.11       20.08      1.96 o 
  -3  -3   6        8.07        6.58      1.10 o 
  -2  -3   6        7.75       11.46      0.71 o 
  -1  -3   6        1.48        1.20      0.39 o 
   0  -3   6       70.91       76.09      2.04 o 
   1  -3   6       15.55       15.45      1.36 o 
   2  -3   6        5.53        5.19      1.15 o 
   3  -3   6       12.30       14.59      3.04 o 
   4  -3   6       26.78       27.81      3.46 o 
   5  -3   6      133.14      135.57      6.71 o 
   6  -3   6       19.18       20.33      3.30 o 
   7  -3   6       99.91      102.35      6.82 o 
  -7  -2   6        2.87        3.36      1.38 o 
  -6  -2   6        9.98       10.27      1.76 o 
  -5  -2   6       24.86       27.08      2.40 o 
  -4  -2   6       19.97       23.07      2.10 o 
  -3  -2   6        0.54        0.53      0.75 o 
  -2  -2   6        5.84        6.02      0.44 o 
  -1  -2   6        1.24        1.72      0.43 o 
   0  -2   6        9.61        8.36      0.74 o 
   1  -2   6      459.19      474.76     14.06 o 
   2  -2   6      232.98      221.48      4.93 o 
   3  -2   6       41.19       39.81      2.27 o 
   4  -2   6        0.09        0.64      1.10 o 
   5  -2   6        0.50        2.31      2.28 o 
   6  -2   6        4.80        3.46      2.00 o 
  -7  -1   6      246.62      247.29      7.87 o 
  -6  -1   6        0.01        0.68      1.21 o 
  -5  -1   6      172.56      179.90      4.74 o 
  -4  -1   6        8.37        9.13      1.67 o 
  -3  -1   6       15.97       15.83      1.44 o 
  -2  -1   6       89.04       76.58      1.54 o 
  -1  -1   6        6.03        5.06      0.52 o 
   0  -1   6      142.53      139.96      2.28 o 
   1  -1   6      196.60      208.69      8.13 o 
   2  -1   6        2.70        4.64      1.05 o 
   3  -1   6       79.88       83.93      3.09 o 
   4  -1   6        1.25        2.10      1.38 o 
   5  -1   6       68.61       70.43      3.09 o 
   6  -1   6        8.43        7.91      1.35 o 
   7  -1   6        0.00        0.89      1.44 o 
  -7   0   6      140.20      138.12      4.79 o 
  -6   0   6       49.68       54.40      3.41 o 
  -5   0   6      401.88      428.83      7.16 o 
  -4   0   6       33.11       30.82      2.12 o 
  -3   0   6       81.72       83.44      2.75 o 
  -2   0   6       29.37       25.87      1.13 o 
  -1   0   6       74.21       80.96      2.29 o 
   0   0   6        0.22        0.76      0.26 o 
   1   0   6      427.55      483.44     14.14 o 
   2   0   6       10.94        8.28      1.93 o 
   3   0   6      616.98      684.82      9.78 o 
   4   0   6        9.21        9.65      1.43 o 
   5   0   6      314.16      336.09      6.35 o 
   6   0   6       19.66       19.01      2.04 o 
   7   0   6       72.37       68.26      3.95 o 
   8   0   6        2.94        1.79      1.06 o 
  -7   1   6       67.79       69.48      3.54 o 
  -6   1   6        0.08        1.79      1.51 o 
  -5   1   6       73.00       79.09      3.45 o 
  -4   1   6        1.57        0.97      1.13 o 
  -3   1   6        1.40        1.06      0.19 o 
  -2   1   6       65.70       61.13      1.09 o 
  -1   1   6      110.06      101.58      2.23 o 
   0   1   6        0.53        0.91      0.31 o 
   1   1   6       12.63       10.51      0.73 o 
   2   1   6      217.10      217.07      5.33 o 
   3   1   6      241.66      247.27      4.06 o 
   4   1   6       85.10       90.26      3.03 o 
   5   1   6      227.12      233.10      5.19 o 
   6   1   6      104.61      101.74      3.98 o 
   7   1   6      333.19      340.37     17.71 o 
   8   1   6        3.14        3.68      1.33 o 
  -7   2   6        9.15        9.20      1.70 o 
  -6   2   6       12.92       12.30      1.77 o 
  -5   2   6       65.66       65.97      3.95 o 
  -4   2   6       15.92       14.84      0.77 o 
  -3   2   6       18.67       17.10      0.79 o 
  -2   2   6       34.12       31.02      0.74 o 
  -1   2   6       26.05       25.03      0.66 o 
   0   2   6        7.99       10.06      0.44 o 
   1   2   6       73.56       67.66      2.75 o 
   2   2   6      223.16      212.13      3.15 o 
   3   2   6      144.54      137.16      5.77 o 
   4   2   6        3.53        4.58      1.47 o 
   5   2   6       39.26       43.11      2.47 o 
   6   2   6       47.49       46.08      2.76 o 
   7   2   6        0.05        1.64      1.41 o 
   8   2   6        0.20        0.50      1.08 o 
  -7   3   6        2.83        3.55      1.20 o 
  -6   3   6        2.27        3.71      2.17 o 
  -5   3   6       82.19       77.82      3.07 o 
  -4   3   6        2.35        2.80      0.60 o 
  -3   3   6      116.71      110.69      2.17 o 
  -2   3   6       23.56       27.65      0.96 o 
  -1   3   6       72.64       70.14      0.92 o 
   0   3   6      139.73      151.18      3.00 o 
   1   3   6        0.70        1.19      0.28 o 
   2   3   6       11.59        9.78      0.59 o 
   3   3   6      140.08      129.56      3.62 o 
   4   3   6       35.00       35.01      2.04 o 
   5   3   6       19.33       20.93      2.33 o 
   6   3   6        6.94        7.25      1.57 o 
   7   3   6        2.15        2.79      1.36 o 
   8   3   6        0.03        0.69      1.03 o 
  -7   4   6        7.54        8.00      1.98 o 
  -6   4   6       74.38       76.66      4.12 o 
  -5   4   6        0.47        1.70      0.94 o 
  -4   4   6        0.22        1.00      0.47 o 
  -3   4   6      216.03      203.61      6.36 o 
  -2   4   6       24.70       23.18      1.06 o 
  -1   4   6      107.01      100.46      1.77 o 
   0   4   6       44.79       34.93      1.85 o 
   1   4   6      126.16      141.76      4.96 o 
   2   4   6       95.16      106.38      2.36 o 
   3   4   6      598.88      614.48     17.17 o 
   4   4   6        1.13        0.98      0.97 o 
   5   4   6       31.90       31.97      2.08 o 
   6   4   6        5.88        5.01      1.45 o 
   7   4   6        4.11        5.91      1.48 o 
   8   4   6        3.50        4.74      1.36 o 
  -6   5   6        0.07        1.25      1.20 o 
  -5   5   6        0.18        0.59      0.64 o 
  -4   5   6       21.63       23.19      1.40 o 
  -3   5   6       43.35       38.94      1.44 o 
  -2   5   6       29.95       32.64      1.26 o 
  -1   5   6       19.02       21.89      0.96 o 
   0   5   6      280.09      282.88      8.00 o 
   1   5   6      170.15      174.57      2.22 o 
   2   5   6      224.22      248.00      2.89 o 
   3   5   6      101.77       99.36      2.05 o 
   4   5   6      232.45      260.97      4.63 o 
   5   5   6       36.25       35.11      2.99 o 
   6   5   6      220.21      205.78      6.72 o 
   7   5   6       45.37       47.51      3.28 o 
   8   5   6       11.11        5.54      1.41 o 
  -6   6   6       29.79       30.66      2.57 o 
  -5   6   6        0.23        0.82      0.71 o 
  -4   6   6       87.05       85.17      2.34 o 
  -3   6   6        3.83        3.40      0.70 o 
  -2   6   6        0.02        0.66      0.60 o 
  -1   6   6       59.27       58.69      1.14 o 
   0   6   6       94.95       92.56      1.65 o 
   1   6   6        9.51        9.96      0.49 o 
   2   6   6       40.06       40.77      1.71 o 
   3   6   6       12.02       12.98      1.51 o 
   4   6   6       16.63       15.12      1.63 o 
   5   6   6       27.71       24.99      1.95 o 
   6   6   6        6.46        7.40      1.90 o 
   7   6   6        1.12        0.66      0.79 o 
  -6   7   6        6.42        8.59      2.47 o 
  -5   7   6        0.41        1.07      0.73 o 
  -4   7   6        6.94        8.62      1.11 o 
  -3   7   6       26.38       24.08      1.30 o 
  -2   7   6        3.70        2.43      0.98 o 
  -1   7   6      174.12      156.77      8.00 o 
   0   7   6       38.33       33.65      0.96 o 
   1   7   6      171.41      157.88      1.91 o 
   2   7   6       42.28       36.56      1.78 o 
   3   7   6       64.67       64.88      2.35 o 
   4   7   6       30.11       29.32      1.88 o 
   5   7   6        0.90        1.86      2.33 o 
   6   7   6        1.36        1.83      0.98 o 
   7   7   6        7.10        6.21      1.75 o 
  -5   8   6        3.08        6.78      2.33 o 
  -4   8   6        0.53        1.58      1.19 o 
  -3   8   6       13.05       13.39      1.19 o 
  -2   8   6        0.35        0.74      0.65 o 
  -1   8   6       55.40       55.85      2.63 o 
   0   8   6      261.94      269.44      3.90 o 
   1   8   6       29.28       27.21      1.55 o 
   2   8   6      112.98      108.25      5.95 o 
   3   8   6       71.50       73.58      2.77 o 
   4   8   6       18.74       20.97      1.87 o 
   5   8   6        0.00        1.11      0.88 o 
   6   8   6       18.74       18.95      2.17 o 
   7   8   6        3.32        3.31      1.43 o 
  -4   9   6       17.97       22.91      2.00 o 
  -3   9   6       12.44       12.48      2.10 o 
  -2   9   6       28.97       29.55      2.43 o 
  -1   9   6        3.24        3.08      0.74 o 
   0   9   6        6.23        7.24      1.02 o 
   1   9   6       53.24       52.49      3.72 o 
   2   9   6      228.92      226.31      7.48 o 
   3   9   6      421.70      436.74     11.13 o 
   4   9   6      711.11      772.02      9.30 o 
   5   9   6      186.71      194.40      7.85 o 
   6   9   6      178.98      159.65      5.51 o 
  -4  10   6        3.04        2.35      2.38 o 
  -3  10   6       20.50       25.10      3.76 o 
  -2  10   6       28.79       28.66      2.32 o 
  -1  10   6        0.53        1.38      1.03 o 
   0  10   6        0.29        0.47      0.76 o 
   1  10   6       43.16       41.76      1.99 o 
   2  10   6       71.91       68.71      4.97 o 
   3  10   6        3.84        4.66      1.38 o 
   4  10   6       57.95       59.65      3.60 o 
   5  10   6      126.39      129.29      6.51 o 
   6  10   6        5.80        8.46      1.98 o 
  -3  11   6       11.69       11.11      1.75 o 
  -2  11   6        1.62        2.61      1.27 o 
  -1  11   6       31.68       35.55      3.57 o 
   0  11   6        0.01        2.57      2.40 o 
   1  11   6       18.80       18.96      3.08 o 
   2  11   6        6.70        5.01      2.05 o 
   3  11   6       43.67       43.62      3.93 o 
   4  11   6       11.48       14.28      1.65 o 
   5  11   6       33.56       33.23      2.50 o 
  -1  12   6       38.51       49.64      4.71 o 
   0  12   6       11.88       15.81      3.27 o 
   1  12   6       70.76       93.35      5.95 o 
   2  12   6        1.62        0.90      1.46 o 
   3  12   6        3.89        3.79      2.16 o 
  -1  -8   7       17.50       24.68      3.57 o 
   0  -8   7       36.80       35.99      5.07 o 
   1  -8   7       17.51       21.02      2.63 o 
  -3  -7   7       20.46       27.88      3.91 o 
  -2  -7   7        1.06        1.86      2.71 o 
  -1  -7   7        3.42        3.22      2.26 o 
   0  -7   7        8.18       11.00      1.67 o 
   1  -7   7        9.77       15.09      1.83 o 
   2  -7   7        8.28        9.07      1.77 o 
   3  -7   7        8.66       10.32      2.28 o 
  -4  -6   7       12.31       14.35      3.27 o 
  -3  -6   7        1.08        1.30      1.84 o 
  -2  -6   7       34.85       38.86      4.21 o 
  -1  -6   7        0.63        0.52      0.74 o 
   0  -6   7       62.86       70.13      3.07 o 
   1  -6   7        2.66        2.29      1.21 o 
   2  -6   7        1.58        2.68      2.57 o 
   3  -6   7       86.71       99.70      6.04 o 
   4  -6   7        0.34       -0.14      1.88 o 
  -5  -5   7        5.22        8.51      2.73 o 
  -4  -5   7       43.62       41.47      4.33 o 
  -3  -5   7       15.02       17.24      4.00 o 
  -2  -5   7        3.15        3.95      2.09 o 
  -1  -5   7       18.07       17.28      1.76 o 
   0  -5   7       67.19       69.34      2.96 o 
   1  -5   7       81.87       78.17      3.17 o 
   2  -5   7       14.19       13.52      1.88 o 
   3  -5   7       37.14       36.94      3.90 o 
   4  -5   7        6.45        6.68      2.71 o 
   5  -5   7       14.64       12.56      2.84 o 
  -5  -4   7        6.03        5.93      1.48 o 
  -4  -4   7      248.53      230.98      4.95 o 
  -3  -4   7       17.44       15.45      1.35 o 
  -2  -4   7      147.17      122.57      3.71 o 
  -1  -4   7       78.28       82.34      4.25 o 
   0  -4   7       87.04       82.00      2.81 o 
   1  -4   7       34.17       35.49      2.56 o 
   2  -4   7       23.13       28.73      3.08 o 
   3  -4   7       10.47       12.67      3.13 o 
   4  -4   7        4.87        5.66      1.77 o 
   5  -4   7        7.89        5.71      1.40 o 
   6  -4   7        6.57        9.03      2.40 o 
  -6  -3   7       12.87       13.03      2.03 o 
  -5  -3   7        7.79        8.81      1.77 o 
  -4  -3   7        2.96        4.73      1.52 o 
  -3  -3   7       35.08       33.72      1.87 o 
  -2  -3   7       84.94       77.06      4.48 o 
  -1  -3   7       28.69       27.37      1.17 o 
   0  -3   7       84.37       67.61      2.39 o 
   1  -3   7      108.82      111.22      3.35 o 
   2  -3   7       90.90       91.09      3.40 o 
   3  -3   7        5.54        5.96      1.96 o 
   4  -3   7       15.48       12.04      2.02 o 
   5  -3   7        0.09       -0.01      1.13 o 
   6  -3   7      172.87      165.11      5.34 o 
  -6  -2   7        1.90        1.51      1.30 o 
  -5  -2   7        4.26        6.68      1.60 o 
  -4  -2   7       30.39       27.64      2.00 o 
  -3  -2   7       15.95       17.05      1.53 o 
  -2  -2   7       38.57       40.95      1.19 o 
  -1  -2   7       17.29       20.75      0.86 o 
   0  -2   7        0.43        1.52      0.98 o 
   1  -2   7      195.92      220.18      4.13 o 
   2  -2   7        2.85        2.57      1.21 o 
   3  -2   7       20.07       20.04      1.87 o 
   4  -2   7        1.16        2.59      1.73 o 
   5  -2   7        9.54       10.23      1.75 o 
   6  -2   7       43.40       42.84      3.16 o 
   7  -2   7       43.52       42.00      3.01 o 
  -6  -1   7       16.96       18.52      2.24 o 
  -5  -1   7        4.79        6.33      1.47 o 
  -4  -1   7       15.13       17.23      1.94 o 
  -3  -1   7       52.81       56.83      2.44 o 
  -2  -1   7        2.47        2.73      0.37 o 
  -1  -1   7       85.49       80.15      1.55 o 
   0  -1   7        0.23        1.01      0.72 o 
   1  -1   7      229.15      235.21      4.62 o 
   2  -1   7       31.13       30.17      2.10 o 
   3  -1   7        0.50        2.66      1.66 o 
   4  -1   7       20.33       19.70      1.84 o 
   5  -1   7        0.38        0.74      1.05 o 
   6  -1   7        0.03        1.21      1.02 o 
   7  -1   7        0.03        1.07      1.22 o 
  -6   0   7      175.17      181.07      5.41 o 
  -5   0   7      663.71      711.36      9.78 o 
  -4   0   7      171.09      180.24      4.77 o 
  -3   0   7      498.50      516.47      6.71 o 
  -2   0   7       12.33       13.42      0.57 o 
  -1   0   7      113.35      107.05      2.84 o 
   0   0   7      235.05      230.41      6.19 o 
   1   0   7       11.59       11.38      1.87 o 
   2   0   7       57.82       62.41      3.08 o 
   3   0   7       63.10       58.70      2.52 o 
   4   0   7        9.40        8.54      1.56 o 
   5   0   7        1.98        2.68      1.22 o 
   6   0   7        0.28        0.39      1.00 o 
   7   0   7        1.18        1.54      1.23 o 
  -6   1   7       33.47       32.41      2.42 o 
  -5   1   7      315.91      342.82      6.62 o 
  -4   1   7        1.59        3.57      2.38 o 
  -3   1   7      742.29      808.15     10.59 o 
  -2   1   7       45.20       44.33      1.57 o 
  -1   1   7      881.96      859.49      8.78 o 
   0   1   7        4.21        6.01      0.58 o 
   1   1   7        1.44        0.60      0.41 o 
   2   1   7      220.06      219.23      4.64 o 
   3   1   7        0.03        0.90      0.78 o 
   4   1   7        4.69        7.09      1.37 o 
   5   1   7       73.98       77.34      3.20 o 
   6   1   7       41.14       38.20      2.76 o 
   7   1   7       22.02       15.79      2.63 o 
  -6   2   7        4.68        4.59      1.44 o 
  -5   2   7       12.80       12.29      1.49 o 
  -4   2   7        9.59        8.90      1.42 o 
  -3   2   7      108.90      103.24      3.35 o 
  -2   2   7        0.81        0.88      0.40 o 
  -1   2   7       20.87       19.53      0.62 o 
   0   2   7       94.52       96.43      1.50 o 
   1   2   7       16.31       14.97      0.71 o 
   2   2   7       32.19       29.25      1.04 o 
   3   2   7        5.41        6.00      1.25 o 
   4   2   7        0.08        1.15      1.09 o 
   5   2   7        6.03        7.83      1.41 o 
   6   2   7        1.15        1.55      1.21 o 
   7   2   7       10.24        9.19      1.85 o 
   8   2   7        7.29        5.76      1.46 o 
  -6   3   7        6.09        7.37      1.45 o 
  -5   3   7       13.04       12.10      1.71 o 
  -4   3   7        8.41        8.31      1.61 o 
  -3   3   7        0.52        1.00      0.57 o 
  -2   3   7        7.58        6.17      0.54 o 
  -1   3   7       37.31       34.21      0.78 o 
   0   3   7       16.96       15.44      2.06 o 
   1   3   7       76.09       71.77      1.24 o 
   2   3   7        0.44        1.45      0.44 o 
   3   3   7       14.06       14.08      1.42 o 
   4   3   7        2.85        2.73      0.99 o 
   5   3   7       17.07       19.68      2.21 o 
   6   3   7        7.05        7.47      1.45 o 
   7   3   7        3.79        4.40      1.46 o 
   8   3   7        1.28        1.14      1.09 o 
  -6   4   7       32.77       29.45      2.29 o 
  -5   4   7       78.25       74.78      3.24 o 
  -4   4   7       30.08       25.11      2.04 o 
  -3   4   7       57.59       54.32      1.57 o 
  -2   4   7       10.59       11.13      0.57 o 
  -1   4   7       52.72       45.75      2.90 o 
   0   4   7       43.81       47.16      2.08 o 
   2   4   7       18.81       21.86      0.74 o 
   3   4   7        4.09        3.92      0.63 o 
   4   4   7       87.90       94.92      2.88 o 
   5   4   7        4.62        4.71      1.19 o 
   6   4   7        3.01        2.25      1.07 o 
   7   4   7       35.64       31.27      2.74 o 
   8   4   7       17.98       17.41      2.42 o 
  -6   5   7       51.57       52.27      4.61 o 
  -5   5   7       26.02       22.60      2.05 o 
  -4   5   7      394.46      395.45      6.01 o 
  -3   5   7      254.59      252.10      5.44 o 
  -2   5   7       93.96       76.92      1.66 o 
  -1   5   7        3.86        3.67      1.18 o 
   0   5   7       27.68       25.77      1.83 o 
   1   5   7        1.81        2.57      1.43 o 
   2   5   7       87.47       78.53      1.37 o 
   3   5   7       13.96       16.65      0.88 o 
   4   5   7       34.11       35.40      1.84 o 
   5   5   7      230.22      236.84     10.90 o 
   6   5   7       14.62       15.21      2.15 o 
   7   5   7       31.49       25.56      2.17 o 
  -6   6   7       13.57       13.05      2.66 o 
  -5   6   7       42.32       36.98      4.09 o 
  -4   6   7        2.16        2.38      0.66 o 
  -3   6   7        0.27        0.51      0.43 o 
  -2   6   7       29.49       25.06      1.09 o 
  -1   6   7       21.83       27.22      1.86 o 
   0   6   7       26.91       26.29      2.06 o 
   1   6   7       67.72       62.90      3.46 o 
   2   6   7       42.56       41.66      0.96 o 
   3   6   7        0.03        1.71      0.82 o 
   4   6   7        4.58        4.64      0.97 o 
   5   6   7        8.45        8.94      1.63 o 
   6   6   7       86.68       86.24      3.44 o 
   7   6   7       12.13        8.89      1.80 o 
  -5   7   7        0.59        0.86      0.81 o 
  -4   7   7       31.97       31.54      2.16 o 
  -3   7   7       15.82       15.50      1.71 o 
  -2   7   7        9.85        9.41      1.58 o 
  -1   7   7        4.09        2.83      1.09 o 
   0   7   7       15.44       16.94      2.40 o 
   1   7   7       66.93       66.46      3.84 o 
   2   7   7       67.44       64.93      1.97 o 
   3   7   7      123.98      124.83      3.04 o 
   4   7   7        6.13        7.42      1.05 o 
   5   7   7        0.41        1.04      0.97 o 
   6   7   7        0.46        0.48      0.96 o 
   7   7   7        0.43        1.19      1.05 o 
  -5   8   7       15.17       15.04      1.76 o 
  -4   8   7       21.63       23.37      2.20 o 
  -3   8   7        0.00        0.55      0.98 o 
  -2   8   7        1.45        0.38      0.94 o 
  -1   8   7        0.61        2.10      1.46 o 
   0   8   7       14.67       12.59      3.03 o 
   1   8   7      110.36      111.62      5.39 o 
   2   8   7      329.86      343.23      8.99 o 
   3   8   7       31.40       31.94      3.24 o 
   4   8   7       25.55       25.66      3.20 o 
   5   8   7       40.60       42.63      4.30 o 
   6   8   7        0.92        2.35      2.21 o 
  -4   9   7       39.18       42.37      3.04 o 
  -3   9   7       10.64       12.32      2.26 o 
  -2   9   7        0.03        1.30      0.97 o 
  -1   9   7       19.26       21.69      2.11 o 
   0   9   7        1.83        1.48      2.14 o 
   1   9   7       16.18       14.56      2.40 o 
   2   9   7      273.36      265.88      8.31 o 
   3   9   7       11.48       13.11      1.43 o 
   4   9   7      327.92      336.96      5.69 o 
   5   9   7       17.29       16.16      1.96 o 
   6   9   7      126.90      128.76      4.30 o 
  -3  10   7       11.98       15.84      2.04 o 
  -2  10   7       26.91       34.90      2.71 o 
  -1  10   7        1.34        1.37      1.12 o 
   0  10   7        5.64        6.78      2.12 o 
   1  10   7        0.03        0.70      1.51 o 
   2  10   7        0.60        0.37      1.44 o 
   3  10   7       37.50       31.76      3.69 o 
   4  10   7      163.21      164.34     10.04 o 
   5  10   7      110.27      105.88      6.57 o 
  -2  11   7        3.70        3.34      1.72 o 
  -1  11   7       31.21       34.72      3.88 o 
   0  11   7       56.84       61.75      4.75 o 
   1  11   7        2.92        6.14      2.14 o 
   2  11   7       16.47       17.52      2.89 o 
   3  11   7        0.27        0.49      1.43 o 
   4  11   7        0.97        1.08      1.67 o 
   0  12   7        2.69        5.32      2.26 o 
   1  12   7        7.65        6.38      1.88 o 
   2  12   7        0.95        2.10      2.16 o 
   3  12   7       54.60       65.33      5.34 o 
  -2  -7   8       78.51       88.15      6.11 o 
  -1  -7   8       48.93       55.61      4.92 o 
   0  -7   8      100.23      108.95      6.89 o 
   1  -7   8       57.07       71.11      3.84 o 
   2  -7   8       24.98       26.89      2.48 o 
  -3  -6   8        0.55        2.73      2.50 o 
  -2  -6   8        7.75        8.42      2.42 o 
  -1  -6   8       15.74       19.99      3.17 o 
   0  -6   8       21.54       22.03      1.94 o 
   1  -6   8        0.14        1.25      1.05 o 
   2  -6   8        0.42        3.37      1.55 o 
   3  -6   8        0.33        1.57      1.16 o 
  -4  -5   8       22.79       25.06      3.88 o 
  -3  -5   8       10.56       10.35      2.64 o 
  -2  -5   8        9.08        9.50      2.94 o 
  -1  -5   8        0.09        0.24      1.53 o 
   0  -5   8        2.68        2.51      1.33 o 
   1  -5   8        0.85        1.70      1.83 o 
   2  -5   8       31.87       32.35      2.79 o 
   3  -5   8        0.01        0.58      1.18 o 
   4  -5   8        3.69        2.34      1.45 o 
  -5  -4   8       36.93       36.07      4.26 o 
  -4  -4   8       14.32       10.65      2.56 o 
  -3  -4   8       44.18       43.21      4.33 o 
  -2  -4   8       14.23        9.46      2.31 o 
  -1  -4   8        0.13        0.84      0.78 o 
   0  -4   8        4.01        6.30      1.16 o 
   1  -4   8       16.26       17.28      1.78 o 
   2  -4   8        1.80        1.76      1.08 o 
   3  -4   8        0.91        1.07      0.97 o 
   4  -4   8        5.39        4.89      2.03 o 
   5  -4   8       24.43       23.95      2.48 o 
  -5  -3   8        0.10        0.78      2.28 o 
  -4  -3   8       60.25       57.26      5.32 o 
  -3  -3   8       26.01       27.48      3.25 o 
  -2  -3   8      190.14      156.14      5.98 o 
  -1  -3   8       11.36       12.65      1.29 o 
   0  -3   8      217.81      171.66      3.77 o 
   1  -3   8        7.95        9.92      1.41 o 
   2  -3   8        2.77        0.66      1.28 o 
   3  -3   8       30.67       28.77      2.21 o 
   4  -3   8        2.38        4.16      1.59 o 
   5  -3   8        3.88        2.78      1.22 o 
   6  -3   8        0.61        1.35      1.06 o 
  -5  -2   8        8.33        7.76      1.37 o 
  -4  -2   8        4.76        6.81      1.49 o 
  -3  -2   8        0.00        0.72      0.76 o 
  -2  -2   8       40.30       39.90      2.25 o 
  -1  -2   8        4.59        2.62      0.67 o 
   0  -2   8       45.25       44.20      2.11 o 
   1  -2   8       38.16       46.15      2.21 o 
   2  -2   8        9.98        6.76      1.71 o 
   3  -2   8        3.95        3.24      1.26 o 
   4  -2   8       26.71       24.66      2.16 o 
   5  -2   8        0.07        0.51      0.98 o 
   6  -2   8        6.00        4.76      1.41 o 
  -6  -1   8        5.96        7.64      1.71 o 
  -5  -1   8       29.47       26.56      2.30 o 
  -4  -1   8        1.46        1.71      1.29 o 
  -3  -1   8        0.54        2.00      1.16 o 
  -2  -1   8       26.53       24.75      1.49 o 
  -1  -1   8        8.67        8.55      0.80 o 
   0  -1   8       15.84       16.49      1.32 o 
   1  -1   8       32.80       32.35      1.79 o 
   2  -1   8        7.21        8.45      1.88 o 
   3  -1   8        5.22        6.02      1.45 o 
   4  -1   8        1.45        1.85      1.19 o 
   5  -1   8        0.23        1.56      1.18 o 
   6  -1   8        8.76        7.36      1.47 o 
   7  -1   8        0.07        0.38      1.10 o 
  -6   0   8        0.02        1.27      1.23 o 
  -5   0   8       31.26       31.21      2.58 o 
  -4   0   8        1.24        1.87      1.10 o 
  -3   0   8       57.71       58.57      2.57 o 
  -2   0   8        2.20        2.84      0.55 o 
  -1   0   8        5.78        6.49      0.86 o 
   0   0   8       24.23       24.01      1.23 o 
   1   0   8       19.53       20.94      1.42 o 
   2   0   8       21.36       19.80      2.10 o 
   3   0   8        1.08        1.46      1.01 o 
   4   0   8        7.74        8.30      1.64 o 
   5   0   8        5.00        6.77      1.47 o 
   6   0   8        0.02        1.01      0.92 o 
   7   0   8       27.88       27.81      2.70 o 
  -6   1   8        7.10        6.31      1.53 o 
  -5   1   8       92.75       86.78      4.57 o 
  -4   1   8       73.35       72.32      2.88 o 
  -3   1   8      978.27     1076.60     10.52 o 
  -2   1   8      539.99      555.78      8.88 o 
  -1   1   8      799.05      806.93      5.60 o 
   0   1   8       42.40       34.91      1.10 o 
   1   1   8      326.57      321.75      4.15 o 
   2   1   8        0.22        0.65      0.87 o 
   3   1   8       22.18       19.93      1.57 o 
   4   1   8       36.80       38.51      2.14 o 
   5   1   8        2.33        2.17      1.19 o 
   6   1   8        9.17       12.51      2.45 o 
   7   1   8       23.93       26.55      2.53 o 
  -6   2   8        2.18        0.83      1.22 o 
  -5   2   8       21.48       22.35      2.59 o 
  -4   2   8      166.50      166.72      5.24 o 
  -3   2   8       83.29       82.36      3.60 o 
  -2   2   8      118.02      116.01      5.70 o 
  -1   2   8      588.74      555.67     11.78 o 
   0   2   8       76.51       75.15      2.03 o 
   1   2   8     1088.32     1091.51      8.50 o 
   2   2   8        8.48        6.72      0.94 o 
   3   2   8       77.53       79.54      2.93 o 
   4   2   8        3.55        2.89      1.00 o 
   5   2   8        6.34        6.12      1.32 o 
   6   2   8        1.33        2.56      1.28 o 
   7   2   8       72.13       73.26      3.56 o 
  -6   3   8        0.88        1.69      2.12 o 
  -5   3   8        0.01        1.15      1.08 o 
  -4   3   8        1.93        1.58      0.93 o 
  -3   3   8      140.90      149.22      4.92 o 
  -2   3   8       42.83       41.87      1.36 o 
  -1   3   8      367.50      349.75     14.83 o 
   0   3   8       29.96       29.74      1.78 o 
   1   3   8       99.43       98.45      2.63 o 
   2   3   8        0.33        0.70      0.47 o 
   3   3   8        0.32        1.13      0.85 o 
   4   3   8       28.42       28.49      2.10 o 
   5   3   8        1.60        2.27      1.30 o 
   6   3   8        9.50        9.48      1.47 o 
   7   3   8        1.32        1.38      1.16 o 
  -6   4   8       20.88       21.27      3.27 o 
  -5   4   8        5.80        6.14      2.92 o 
  -4   4   8        0.71        1.30      0.78 o 
  -3   4   8       27.22       27.97      1.63 o 
  -2   4   8       10.62        9.12      0.75 o 
  -1   4   8       72.20       67.28      2.79 o 
   0   4   8       15.57       13.00      1.48 o 
   1   4   8      157.11      162.02      5.74 o 
   2   4   8       15.76       16.75      0.65 o 
   3   4   8       26.35       26.74      2.87 o 
   4   4   8       18.15       17.04      1.61 o 
   5   4   8        3.38        5.26      1.36 o 
   6   4   8        0.10        1.20      1.02 o 
   7   4   8        1.04        1.91      1.72 o 
  -5   5   8       36.33       31.73      3.83 o 
  -4   5   8       12.14        9.24      2.33 o 
  -3   5   8       12.50        7.59      1.03 o 
  -2   5   8       34.75       28.09      1.90 o 
  -1   5   8       14.98        9.80      1.20 o 
   0   5   8       19.31       22.31      1.97 o 
   1   5   8      236.43      250.00      6.84 o 
   2   5   8       18.23       17.92      2.36 o 
   3   5   8       34.82       32.82      1.95 o 
   4   5   8        4.85        5.05      1.16 o 
   5   5   8        4.37        2.97      1.01 o 
   6   5   8       22.79       22.10      2.22 o 
   7   5   8        0.80        1.96      1.10 o 
  -5   6   8        4.06        4.71      2.12 o 
  -4   6   8        8.20        4.67      1.07 o 
  -3   6   8        0.53        1.07      0.83 o 
  -2   6   8      136.26      109.81      7.54 o 
  -1   6   8       44.24       37.79      2.23 o 
   0   6   8      120.24       92.62      3.31 o 
   2   6   8       10.69       10.00      2.04 o 
   3   6   8       70.69       66.97      1.98 o 
   4   6   8       11.16       13.46      2.54 o 
   5   6   8        7.57        5.55      1.22 o 
   6   6   8        0.61        1.03      1.41 o 
   7   6   8       28.88       27.71      9.06 o 
  -5   7   8        0.12        1.43      2.10 o 
  -4   7   8       10.86        8.12      1.21 o 
  -3   7   8       33.34       30.33      2.69 o 
  -2   7   8      106.16       99.56      3.42 o 
  -1   7   8      176.21      167.51      4.48 o 
   0   7   8        2.77        4.29      1.38 o 
   2   7   8       11.56       11.24      2.16 o 
   3   7   8       18.88       20.23      2.68 o 
   4   7   8        3.58        3.05      0.89 o 
   5   7   8        2.60        2.34      0.88 o 
   6   7   8       10.22        8.64      1.48 o 
   7   7   8        3.95        4.01      1.33 o 
  -4   8   8       12.46       14.66      2.87 o 
  -3   8   8       27.71       26.06      3.19 o 
  -2   8   8       75.17       65.69      2.92 o 
  -1   8   8       29.56       31.96      3.38 o 
   0   8   8      130.12      122.16      3.90 o 
   1   8   8        9.28       10.47      2.42 o 
   2   8   8      125.99      123.15      5.51 o 
   3   8   8       14.27       12.82      2.37 o 
   4   8   8        0.53        1.91      2.14 o 
   5   8   8        7.74        8.82      1.26 o 
   6   8   8        7.49        5.48      3.83 o 
  -4   9   8       16.01       13.41      7.90 o 
  -3   9   8        1.65        1.79      1.03 o 
  -2   9   8       28.00       29.48      2.52 o 
  -1   9   8        3.43        2.73      1.33 o 
   0   9   8       31.37       28.79      2.96 o 
   1   9   8        6.42        7.62      1.93 o 
   2   9   8       39.13       36.68      3.43 o 
   3   9   8       31.78       31.17      3.25 o 
   4   9   8        8.79        7.62      2.24 o 
   5   9   8       56.46       61.70      5.25 o 
   6   9   8        8.21        7.46      2.52 o 
  -3  10   8        4.44        5.73      1.38 o 
  -2  10   8       52.98       58.24      3.17 o 
  -1  10   8       24.73       27.14      2.53 o 
   1  10   8       14.20       15.83      2.52 o 
   2  10   8       11.62       16.07      2.59 o 
   3  10   8        6.86        7.65      2.49 o 
   4  10   8        0.19        0.52      1.64 o 
   5  10   8        6.85        7.76      3.29 o 
  -2  11   8        0.66        3.17      1.58 o 
  -1  11   8       18.46       19.85      2.85 o 
   1  11   8        0.57        0.49      2.12 o 
   2  11   8       13.78       14.84      2.73 o 
   3  11   8       13.86       17.74      2.92 o 
   4  11   8       17.72       22.77      3.76 o 
   1  12   8       25.40       24.35      3.48 o 
   2  12   8        7.07        6.91      2.21 o 
  -1  -6   9       14.51       12.11      2.49 o 
   0  -6   9       12.95       20.33      3.22 o 
   1  -6   9       10.08       13.93      2.04 o 
   2  -6   9      112.52      129.75      5.83 o 
  -3  -5   9        1.34        3.41      2.21 o 
  -2  -5   9        0.14        1.65      2.17 o 
  -1  -5   9        1.26        1.41      1.60 o 
   0  -5   9        2.84        4.02      1.32 o 
   1  -5   9       19.26       24.39      2.00 o 
   2  -5   9        3.80        4.27      1.49 o 
   3  -5   9       16.27       16.85      2.15 o 
  -4  -4   9        0.20        1.44      2.07 o 
  -3  -4   9       24.52       19.85      2.89 o 
  -2  -4   9        0.24        0.09      1.41 o 
  -1  -4   9       24.15       19.45      2.71 o 
   0  -4   9        0.04        1.06      0.83 o 
   1  -4   9       18.54       18.57      1.70 o 
   2  -4   9       10.71       12.06      2.02 o 
   3  -4   9        1.42        1.98      1.23 o 
   4  -4   9       15.12       18.09      4.94 o 
  -4  -3   9       13.15       15.88      3.13 o 
  -3  -3   9        0.40        0.28      0.64 o 
  -2  -3   9       23.12       16.87      1.60 o 
  -1  -3   9       43.20       35.48      3.04 o 
   0  -3   9       51.42       43.19      2.20 o 
   1  -3   9        2.80        4.78      1.98 o 
   2  -3   9       76.05       69.85      3.05 o 
   3  -3   9        6.59        6.85      2.09 o 
   4  -3   9        3.58        3.70      1.58 o 
   5  -3   9        4.77        5.64      1.44 o 
  -4  -2   9        7.18        6.62      1.40 o 
  -3  -2   9       10.37       10.00      1.27 o 
  -2  -2   9       14.67       12.02      2.34 o 
  -1  -2   9        0.13        0.47      0.55 o 
   0  -2   9      129.71      108.79      2.99 o 
   1  -2   9        8.41        7.71      1.31 o 
   2  -2   9      429.66      387.70      6.65 o 
   3  -2   9        0.02        0.82      0.64 o 
   4  -2   9      113.56      105.62      4.10 o 
   5  -2   9       17.29       19.77      2.17 o 
   6  -2   9       31.95       30.77      2.75 o 
  -5  -1   9       32.36       30.86      2.27 o 
  -4  -1   9       13.55       14.38      1.68 o 
  -3  -1   9        3.08        3.08      1.40 o 
  -2  -1   9        7.09        6.48      1.43 o 
  -1  -1   9       16.82       16.34      1.11 o 
   0  -1   9       68.20       63.65      2.19 o 
   1  -1   9       78.17       68.45      2.45 o 
   2  -1   9        0.13        0.83      0.66 o 
   3  -1   9       37.49       38.90      3.62 o 
   4  -1   9       55.95       54.69      4.95 o 
   5  -1   9       15.22       18.65      2.14 o 
   6  -1   9       54.02       51.01      3.02 o 
  -5   0   9       21.48       21.66      2.07 o 
  -4   0   9        8.79       12.67      1.57 o 
  -3   0   9       14.74       12.34      1.43 o 
  -2   0   9        0.60        0.56      0.87 o 
  -1   0   9       23.20       23.96      1.14 o 
   0   0   9       11.71       10.30      1.14 o 
   1   0   9        0.48        1.31      0.97 o 
   2   0   9       40.31       34.51      2.42 o 
   3   0   9       26.58       24.73      2.52 o 
   4   0   9        8.30        9.84      1.44 o 
   5   0   9        3.49        3.78      1.23 o 
   6   0   9        0.22        1.52      1.03 o 
  -5   1   9       22.77       23.87      2.15 o 
  -4   1   9       30.36       27.89      1.90 o 
  -3   1   9       18.31       18.61      1.71 o 
  -2   1   9       17.28       17.76      1.84 o 
  -1   1   9      125.94      124.91      2.30 o 
   0   1   9       60.07       56.95      2.39 o 
   1   1   9       17.05       16.52      1.28 o 
   2   1   9       57.47       54.91      2.20 o 
   3   1   9       94.30       95.46      3.70 o 
   4   1   9        0.84        1.05      0.84 o 
   5   1   9       24.65       22.98      2.84 o 
   6   1   9        0.02        0.97      1.33 o 
   7   1   9       17.97       18.48      2.26 o 
  -5   2   9       10.51       10.12      2.42 o 
  -4   2   9       22.28       22.20      1.97 o 
  -3   2   9       76.12       71.16      2.59 o 
  -2   2   9      146.56      135.47      2.42 o 
  -1   2   9      770.03      765.88     12.75 o 
   0   2   9      763.28      778.38     15.25 o 
   1   2   9      986.55     1004.57     11.67 o 
   2   2   9      257.82      266.59      6.82 o 
   3   2   9      474.50      514.87      7.91 o 
   4   2   9        0.12        1.10      0.99 o 
   5   2   9       51.16       50.56      2.62 o 
   6   2   9       37.35       42.13      3.08 o 
   7   2   9        8.40        8.85      2.19 o 
  -5   3   9       15.09       18.12      2.87 o 
  -4   3   9        3.96        5.46      2.19 o 
  -3   3   9       14.59       14.56      2.52 o 
  -1   3   9       38.54       34.48      1.18 o 
   0   3   9      135.78      123.66      2.25 o 
   1   3   9      528.65      542.40      3.96 o 
   2   3   9       11.78       13.48      1.14 o 
   4   3   9        7.73        9.96      1.59 o 
   5   3   9      333.81      347.47      6.30 o 
   6   3   9        1.45        2.67      1.19 o 
   7   3   9       18.49       15.93      2.11 o 
  -5   4   9       17.91       20.51      3.95 o 
  -4   4   9        2.16        2.10      2.04 o 
  -3   4   9      231.45      244.10      8.19 o 
  -2   4   9       37.18       39.49      2.68 o 
  -1   4   9        4.87        6.41      1.04 o 
   0   4   9        7.66        7.95      1.34 o 
   1   4   9       38.92       34.70      2.80 o 
   2   4   9        0.53        0.61      0.37 o 
   3   4   9      148.50      153.97      6.20 o 
   4   4   9       15.03       13.81      8.12 o 
   5   4   9        0.01       -0.03      0.72 o 
   6   4   9        1.18        1.58      1.72 o 
   7   4   9        0.01        1.17      1.70 o 
  -5   5   9        2.94        1.67      1.88 o 
  -4   5   9       79.99       68.72      5.65 o 
  -3   5   9       95.86       99.29      3.34 o 
  -2   5   9       30.21       24.09      1.81 o 
  -1   5   9       87.45       85.60      2.91 o 
   0   5   9       21.64       17.17      1.85 o 
   1   5   9       48.46       48.32      3.62 o 
   3   5   9       11.51       13.92      2.47 o 
   4   5   9        0.92        1.31      0.73 o 
   5   5   9        2.34        3.06      0.96 o 
   6   5   9        3.34        1.39      2.07 o 
   7   5   9        0.01        0.59      1.05 o 
  -5   6   9       10.84       11.17      3.15 o 
  -4   6   9       52.63       57.30      4.71 o 
  -3   6   9       49.07       36.32      2.56 o 
  -2   6   9      133.45      127.03      3.72 o 
  -1   6   9      196.23      168.70      4.36 o 
   0   6   9       83.37       76.15      3.05 o 
   1   6   9      244.91      224.82      7.04 o 
   3   6   9       22.83       21.08      2.70 o 
   4   6   9        0.90        1.36      0.81 o 
   5   6   9        6.98        6.78      1.35 o 
   6   6   9        3.95        3.80      1.17 o 
   7   6   9        0.10        0.68      0.92 o 
  -4   7   9        1.31        1.97      1.97 o 
  -3   7   9       13.38       15.48      6.24 o 
  -2   7   9       66.76       60.93      3.43 o 
  -1   7   9        4.44        3.48      1.20 o 
   0   7   9      143.61      121.86      3.88 o 
   1   7   9       72.34       62.72      4.04 o 
   2   7   9      390.41      389.50     10.09 o 
   3   7   9      233.56      257.79      8.92 o 
   4   7   9       53.43       47.94      3.95 o 
   5   7   9        3.53        2.97      2.19 o 
   6   7   9        6.36        5.41      4.12 o 
  -4   8   9        0.00        0.45      1.88 o 
  -3   8   9        5.51        4.77      1.36 o 
  -2   8   9        4.68        7.85      1.44 o 
  -1   8   9        0.00        0.94      1.02 o 
   0   8   9       23.73       19.39      2.89 o 
   1   8   9      104.91       96.22      5.22 o 
   2   8   9       11.29        9.17      2.56 o 
   3   8   9        0.43        0.87      2.23 o 
   4   8   9        6.76        5.58      2.17 o 
   5   8   9        1.19        1.44      1.64 o 
   6   8   9        7.04        5.10      3.83 o 
  -3   9   9       20.01       24.53      3.54 o 
  -2   9   9        7.67        5.51      1.32 o 
  -1   9   9       45.79       55.41      3.37 o 
   0   9   9        0.84        3.13      1.93 o 
   2   9   9       11.99       10.78      2.38 o 
   3   9   9        6.58        8.37      2.16 o 
   4   9   9        7.05        8.54      2.49 o 
   5   9   9        0.51        1.17      1.57 o 
  -2  10   9       63.09       77.95      5.97 o 
  -1  10   9        2.06        3.71      1.33 o 
   0  10   9        5.69        7.60      2.35 o 
   2  10   9        6.55        8.59      2.44 o 
   3  10   9        0.29        0.99      1.48 o 
   4  10   9        2.12        4.23      2.19 o 
   5  10   9        0.01       -0.02      1.53 o 
  -1  11   9        7.73       10.45      2.61 o 
   0  11   9       62.07       75.05      4.97 o 
   1  11   9       30.44       35.69      3.81 o 
   2  11   9       42.54       50.37      4.30 o 
   3  11   9        0.87        0.90      1.39 o 
  -1  -5  10       12.51       17.29      2.92 o 
   0  -5  10        2.47        1.95      1.51 o 
   1  -5  10       13.76       10.83      1.78 o 
  -2  -4  10       11.97       15.62      2.49 o 
  -1  -4  10        6.82       11.50      2.50 o 
   0  -4  10       12.40       14.18      2.26 o 
   1  -4  10        0.56        2.03      1.25 o 
   2  -4  10       19.13       20.93      2.12 o 
   3  -4  10        1.48        1.33      1.15 o 
  -3  -3  10        6.62        5.58      2.12 o 
  -2  -3  10        0.67        0.14      1.23 o 
  -1  -3  10       12.43       10.19      2.10 o 
   0  -3  10        0.38        0.45      0.71 o 
   1  -3  10        0.05        1.31      0.95 o 
   2  -3  10       39.08       43.55      2.98 o 
   3  -3  10       22.16       20.85      2.25 o 
   4  -3  10        2.19        1.81      1.17 o 
  -4  -2  10       11.14       13.19      1.65 o 
  -3  -2  10        0.55        0.80      0.84 o 
  -2  -2  10       18.11       22.64      3.77 o 
  -1  -2  10        2.06        1.03      1.15 o 
   0  -2  10        0.05        1.93      1.00 o 
   1  -2  10      120.93      115.17      3.33 o 
   2  -2  10        0.98        0.88      1.01 o 
   3  -2  10       38.81       34.53      2.96 o 
   4  -2  10        7.33        5.67      1.96 o 
   5  -2  10        0.09        0.83      0.86 o 
  -4  -1  10        5.10        5.32      1.30 o 
  -3  -1  10        0.17        0.61      1.23 o 
  -2  -1  10        0.56        1.26      0.83 o 
  -1  -1  10        0.47        1.11      1.25 o 
   0  -1  10        0.00        0.83      0.80 o 
   1  -1  10        2.88        3.76      0.91 o 
   2  -1  10       41.05       34.12      2.37 o 
   3  -1  10       32.46       32.03      2.29 o 
   4  -1  10      101.94       96.93      4.99 o 
   5  -1  10       12.65       12.68      1.82 o 
  -4   0  10       24.57       26.32      2.87 o 
  -3   0  10       14.28       11.92      1.94 o 
  -2   0  10       28.33       28.81      1.85 o 
  -1   0  10       53.47       53.85      1.69 o 
   0   0  10        0.00        1.35      0.93 o 
   1   0  10        0.07        0.73      0.84 o 
   2   0  10        6.74        5.35      1.03 o 
   3   0  10        0.87        2.10      0.94 o 
   4   0  10       29.79       26.66      2.24 o 
   5   0  10        2.52        3.32      1.24 o 
   6   0  10        4.42        4.19      1.21 o 
  -5   1  10        9.16        9.88      2.49 o 
  -4   1  10       51.84       55.09      4.61 o 
  -3   1  10       31.45       31.47      4.05 o 
  -2   1  10        2.69        2.81      1.02 o 
  -1   1  10       32.75       29.16      1.31 o 
   0   1  10        1.10        1.63      0.72 o 
   1   1  10       50.93       50.65      2.04 o 
   2   1  10        6.35        6.93      1.15 o 
   3   1  10        8.53       10.76      2.15 o 
   4   1  10       12.56       10.78      1.72 o 
   5   1  10        4.85        7.79      1.88 o 
   6   1  10        0.15        1.29      0.97 o 
  -5   2  10       42.53       49.22      4.66 o 
  -4   2  10        7.59        9.46      2.24 o 
  -3   2  10        2.53        3.36      2.28 o 
  -2   2  10       11.59       16.07      3.17 o 
  -1   2  10        7.50        6.37      1.97 o 
   0   2  10        0.18        0.52      0.60 o 
   1   2  10       71.51       65.88      1.99 o 
   2   2  10       32.67       32.40      1.76 o 
   3   2  10       34.91       33.14      3.30 o 
   5   2  10        6.64        6.19      2.26 o 
   6   2  10        0.02        1.69      1.79 o 
  -5   3  10       18.12       19.39      3.01 o 
  -4   3  10        0.03        1.11      1.57 o 
  -3   3  10       37.90       36.25      4.44 o 
  -2   3  10       20.68       21.81      2.14 o 
  -1   3  10        3.12        2.56      1.18 o 
   0   3  10        8.89        7.07      1.90 o 
   1   3  10      163.76      141.31      8.07 o 
   2   3  10      185.88      173.75      9.08 o 
   3   3  10      685.15      714.91      9.05 o 
   4   3  10      417.38      428.49      6.51 o 
   5   3  10      281.64      279.61     10.44 o 
   6   3  10       59.85       55.59      3.06 o 
  -5   4  10        0.00        2.17      2.28 o 
  -4   4  10       12.99       13.90      2.66 o 
  -3   4  10       13.82       15.46      4.97 o 
  -2   4  10        1.12        0.48      0.45 o 
  -1   4  10        2.87        1.49      0.73 o 
   0   4  10        2.55        2.88      1.08 o 
   1   4  10       33.55       36.65      3.06 o 
   2   4  10      248.80      250.84     10.02 o 
   4   4  10       29.28       31.20      8.87 o 
   5   4  10      258.04      272.77     15.31 o 
   6   4  10        1.57        4.07      2.80 o 
  -4   5  10        1.63        1.84      1.97 o 
  -3   5  10       17.61       21.97      8.26 o 
  -2   5  10        4.17        3.91      2.45 o 
  -1   5  10       29.72       26.05      1.82 o 
   0   5  10       16.43       18.09      1.67 o 
   1   5  10        0.01        0.92      1.37 o 
   2   5  10        3.26        4.26      1.91 o 
   4   5  10        9.39        7.86      4.84 o 
   5   5  10      105.49      101.42      9.83 o 
   6   5  10        8.73        9.17      2.56 o 
  -4   6  10        2.06        2.97      3.03 o 
  -3   6  10        0.56       -0.10      1.15 o 
  -2   6  10        6.57        5.37      1.93 o 
  -1   6  10        1.84        3.51      1.12 o 
   0   6  10       51.03       44.41      2.51 o 
   1   6  10        5.44        4.07      1.62 o 
   2   6  10       10.44        8.33      2.02 o 
   3   6  10        2.77        2.97      1.74 o 
   4   6  10        2.11        3.11      2.57 o 
   5   6  10        6.04        4.33      3.22 o 
   6   6  10        3.81        3.04      2.14 o 
  -4   7  10        0.28        0.54      0.61 o 
  -3   7  10       23.97       19.85      3.34 o 
  -2   7  10        0.08        0.54      0.88 o 
  -1   7  10        0.39        0.66      1.01 o 
   0   7  10       60.03       63.82      4.10 o 
   1   7  10       37.79       28.37      3.41 o 
   2   7  10       10.24        7.64      2.47 o 
   3   7  10       17.66       13.76      2.52 o 
   4   7  10       23.67       21.86      3.18 o 
   5   7  10       13.08       15.53      5.65 o 
   6   7  10        0.05        0.56      0.63 o 
  -3   8  10       14.84       17.29      1.97 o 
  -2   8  10        0.03        1.71      1.25 o 
  -1   8  10        7.55        6.33      1.34 o 
   0   8  10        5.23        5.79      1.90 o 
   1   8  10       10.21       10.35      2.33 o 
   3   8  10        1.73        5.25      2.12 o 
   4   8  10       87.67       84.79      5.37 o 
   5   8  10       36.09       37.05      3.98 o 
  -2   9  10        5.40        5.22      1.51 o 
  -1   9  10       17.76       19.43      1.92 o 
   0   9  10        0.00        1.15      1.41 o 
   1   9  10        1.73        4.16      2.07 o 
   3   9  10       48.45       42.23      4.00 o 
   4   9  10       33.01       34.42      3.72 o 
   5   9  10       56.55       60.51      5.36 o 
  -1  10  10        5.13        8.17      1.64 o 
   0  10  10        4.48        6.44      1.90 o 
   1  10  10       19.25       22.75      3.04 o 
   2  10  10        1.89        3.69      2.02 o 
   3  10  10       26.86       31.17      4.04 o 
   4  10  10       37.56       35.50      3.88 o 
   0  11  10       63.81       76.27      5.62 o 
   1  11  10       18.95       19.03      3.08 o 
   2  11  10       18.50       19.72      3.32 o 
  -2  -3  11        0.03        0.26      1.18 o 
  -1  -3  11        1.34        0.83      1.20 o 
   0  -3  11        1.42        2.97      1.64 o 
   1  -3  11        1.13        1.02      0.82 o 
   2  -3  11        5.68        1.77      1.72 o 
   3  -3  11        4.76        5.97      1.61 o 
  -2  -2  11        6.91        8.04      2.23 o 
  -1  -2  11       30.34       28.09      2.84 o 
   0  -2  11        1.15        2.47      1.30 o 
   1  -2  11       70.37       60.91      2.59 o 
   2  -2  11       11.21       13.93      1.82 o 
   3  -2  11       17.00       12.18      1.75 o 
   4  -2  11        1.52        1.03      1.21 o 
  -3  -1  11        3.17        2.97      2.28 o 
  -2  -1  11       25.22       34.37      3.13 o 
  -1  -1  11        6.31        4.66      1.32 o 
   0  -1  11        3.01        2.64      1.48 o 
   1  -1  11       10.78       10.98      1.25 o 
   2  -1  11       10.56       12.84      2.45 o 
   3  -1  11        0.10        0.56      1.39 o 
   4  -1  11       12.11       10.96      2.90 o 
  -3   0  11        0.01        0.57      0.85 o 
  -2   0  11        3.45        5.83      1.86 o 
  -1   0  11        0.09        1.88      1.69 o 
   0   0  11       11.02       14.82      1.69 o 
   1   0  11        3.06        4.72      0.98 o 
   2   0  11       10.51        9.70      1.32 o 
   3   0  11       26.72       21.86      2.64 o 
   4   0  11       12.73       10.53      1.98 o 
   5   0  11        0.60        1.31      0.98 o 
  -4   1  11        3.78        3.01      2.37 o 
  -3   1  11       12.45        8.59      6.44 o 
  -2   1  11       33.92       36.21      3.55 o 
  -1   1  11       20.66       20.84      2.75 o 
   1   1  11       79.11       83.53      4.89 o 
   2   1  11        0.74        1.36      0.92 o 
   3   1  11        0.19        0.48      1.51 o 
   4   1  11        3.15        4.63      2.82 o 
   5   1  11       10.05        8.99      1.45 o 
  -4   2  11        9.55        6.42      6.92 o 
  -3   2  11        7.41        7.88      5.74 o 
  -2   2  11        0.03        0.33      1.32 o 
  -1   2  11        1.94        2.71      1.62 o 
   0   2  11        1.51        1.86      1.29 o 
   1   2  11       33.03       31.88      2.96 o 
   2   2  11        0.65        1.53      1.32 o 
   3   2  11       29.16       28.49      3.58 o 
   4   2  11        0.46        1.04      1.53 o 
   5   2  11       15.05       14.49      3.18 o 
  -4   3  11        2.84        1.03      2.49 o 
  -3   3  11        7.87        6.99      5.18 o 
  -2   3  11       27.38       35.67      4.38 o 
  -1   3  11       11.26       14.59      2.26 o 
   0   3  11        0.51        0.77      1.20 o 
   1   3  11        9.47       10.52      6.02 o 
   2   3  11       16.92       13.05      7.18 o 
   3   3  11        9.36        9.39      2.30 o 
   4   3  11        3.10        3.13      1.88 o 
   5   3  11       49.16       48.09      5.03 o 
   6   3  11        3.80        6.49      3.01 o 
  -3   4  11        1.64        0.07      1.03 o 
  -1   4  11        1.72        1.67      0.97 o 
   0   4  11        0.91        1.23      1.50 o 
   1   4  11       15.58       16.42      5.98 o 
   2   4  11       32.15       29.52      3.04 o 
   3   4  11       31.17       29.26      3.37 o 
   5   4  11      235.45      248.78      9.97 o 
   6   4  11      185.73      185.92      9.57 o 
  -4   5  11       12.71       11.91      8.04 o 
  -3   5  11        9.09       12.42      7.71 o 
  -2   5  11        0.09        0.21      1.29 o 
  -1   5  11       19.60       23.67      2.97 o 
   0   5  11       21.60       21.12      2.30 o 
   1   5  11       32.86       35.66      3.29 o 
   2   5  11       22.29       23.15      2.75 o 
   3   5  11        1.07        1.01      0.92 o 
   4   5  11       21.00       18.59     10.73 o 
   5   5  11       13.98       12.82      8.84 o 
   6   5  11       29.79       22.96      3.46 o 
  -3   6  11        4.99        4.84      6.51 o 
  -2   6  11       32.02       30.29      1.95 o 
  -1   6  11        0.74        0.63      1.06 o 
   0   6  11       12.82       12.00      2.05 o 
   1   6  11       54.07       47.82      3.65 o 
   2   6  11        0.07        0.26      1.48 o 
   3   6  11      133.49      136.99      6.59 o 
   4   6  11       21.49       18.73      7.10 o 
   5   6  11        0.02        0.56      1.34 o 
  -3   7  11        1.44        0.78      1.37 o 
  -2   7  11        1.97        4.16      1.16 o 
  -1   7  11       33.21       33.23      2.54 o 
   0   7  11        1.57        1.01      1.18 o 
   1   7  11        7.41        4.68      1.70 o 
   2   7  11       89.99       91.23      5.48 o 
   4   7  11       11.33        6.94      5.95 o 
   5   7  11       21.67       19.13      5.17 o 
  -2   8  11       13.82       17.68      1.81 o 
  -1   8  11       19.07       15.01      1.74 o 
   0   8  11        0.82        1.74      1.20 o 
   1   8  11       22.20       16.38      2.75 o 
   2   8  11       65.46       71.89      6.24 o 
   4   8  11       37.93       39.73      4.07 o 
   5   8  11       79.19       77.00      6.89 o 
  -1   9  11       13.08       16.11      1.97 o 
   0   9  11        9.68       11.38      2.23 o 
   1   9  11        5.99        7.17      2.04 o 
   2   9  11       13.16       10.98      2.45 o 
   3   9  11        2.59        3.58      2.10 o 
   4   9  11       37.17       40.30      4.82 o 
   0  10  11        7.13        6.17      2.09 o 
   1  10  11       19.69       16.52      2.66 o 
   2  10  11        1.38        3.03      2.49 o 
   3  10  11        5.68        7.86      2.31 o 
   1  -1  12        2.58        4.09      1.53 o 
   2  -1  12        6.66        7.29      2.05 o 
   3  -1  12        2.99        2.85      1.90 o 
   1   0  12        0.39       -0.02      0.97 o 
   2   0  12       20.91       19.20      2.45 o 
   3   0  12        2.34        2.17      1.29 o 
   4   0  12        9.90       13.60      2.84 o 
  -2   1  12        4.38        7.74      2.28 o 
  -1   1  12       28.09       38.63      3.37 o 
   1   1  12        6.11        5.67      1.50 o 
   3   1  12        6.75        6.40      2.23 o 
   4   1  12        1.31        2.30      2.31 o 
  -3   2  12       12.93       11.86      2.45 o 
  -2   2  12       43.76       51.36      4.00 o 
  -1   2  12        0.40        2.28      2.12 o 
   0   2  12      102.01      108.45      6.44 o 
   1   2  12        3.15        4.24      1.60 o 
   2   2  12       18.02       18.37      2.80 o 
   3   2  12       14.25       13.92      2.56 o 
   4   2  12       10.91       10.78      2.71 o 
  -3   3  12       54.66       61.49      4.99 o 
  -2   3  12       11.45       13.36      2.54 o 
  -1   3  12       30.16       35.87      3.95 o 
   0   3  12        6.05        4.33      1.15 o 
   1   3  12       11.06       13.71      2.16 o 
   2   3  12       52.57       54.88      4.73 o 
   3   3  12       37.31       34.74      3.41 o 
   4   3  12        0.01        0.23      1.44 o 
  -3   4  12       96.44      116.83      9.84 o 
  -2   4  12       70.79       87.68      5.53 o 
  -1   4  12       76.37       83.77      5.37 o 
   1   4  12       75.82       75.63      5.72 o 
   2   4  12       15.56       14.32      7.55 o 
   3   4  12        0.32        0.28      1.88 o 
   4   4  12        0.01        1.10      1.51 o 
  -1   5  12       48.83       51.78      3.24 o 
   0   5  12        0.11        0.50      1.18 o 
   1   5  12       42.22       44.53      3.98 o 
   2   5  12        2.59        1.32      0.94 o 
   3   5  12       11.69       11.31      9.15 o 
   4   5  12        4.79        3.64      3.10 o 
   5   5  12        4.72        6.31      2.52 o 
  -2   6  12        1.12        3.15      2.05 o 
  -1   6  12       10.19        7.40      1.28 o 
   0   6  12       11.64       14.35      2.33 o 
   1   6  12        2.62        2.64      1.57 o 
   2   6  12        6.76        7.20      3.90 o 
   3   6  12        9.48        9.04      5.44 o 
  -2   7  12       28.84       31.52      3.90 o 
  -1   7  12       14.97       16.07      3.25 o 
   1   7  12       19.71       20.82      2.68 o 
   2   7  12        4.48        3.60      1.57 o 
   3   7  12       16.87       20.73     11.03 o 
  -1   8  12       24.27       38.63      4.59 o 
   0   8  12       34.05       36.09      3.32 o 
   1   8  12        1.66        1.77      1.27 o 
   2   8  12       15.93       17.57      2.96 o 
   3   8  12        0.91        1.74      1.93 o 
   0   9  12       58.90       74.74      5.50 o 
   1   9  12        3.46        6.49      2.38 o 
   2   9  12        6.89        9.72      2.70 o 
   2   1  13       83.08       98.50      5.93 o 
   1   2  13       24.06       37.40      3.32 o 
   2   2  13        1.58        1.79      2.04 o 
   3   2  13        1.39        2.40      2.66 o 
  -1   3  13       20.30       22.28      3.11 o 
   2   3  13        7.93        7.81      2.28 o 
   3   3  13        8.39       10.14      2.77 o 
  -1   4  13        1.16        4.85      2.21 o 
   1   4  13       10.13       10.89      6.17 o 
   2   4  13       15.56       16.14      2.45 o 
   3   4  13       19.68       22.14      3.18 o 
  -1   5  13        4.36        8.18      2.47 o 
   0   5  13       51.74       58.04      3.88 o 
   1   5  13       17.15       18.42      2.70 o 
   3   5  13       13.04       14.12      8.40 o 
  -1   6  13        0.00        0.28      1.84 o 
   0   6  13        5.30        3.67      2.84 o 
   1   6  13        7.73        8.66      5.76 o 
   2   6  13        0.21        0.52      1.01 o 
   3   6  13        0.02        0.73      1.46 o 
   1   7  13        2.82        7.34      2.07 o 
   2   7  13       14.04        8.24      5.46 o 
                                                 
